# Supplementary material for: Transcriptome analysis of resistant and susceptible Medicago truncatula genotypes in response to spring black stem and leaf spot disease
Source: BMC Plant Biol. 2024 Jul 29;24:720. doi: 10.1186/s12870-024-05444-3 (PMC11285230; doi:10.1186/s12870-024-05444-3)
Supplement: Supplementary file 1 — Supplementary Material 1 [file 12870_2024_5444_MOESM1_ESM.xlsx]

## Sheet: Table S1
Table S1. RNA sequence alignment statistics for all samples.
Sample ID	Accession	Treatment	Reads aligned (%)	Uniquely mapped (M reads)	Mapped to multiple loci (M reads)
RI-0-1	HM078	Inoculated	92.2	50.6421	2.42208
RI-0-2	HM078	Inoculated	89.5	46.8494	3.22492
RI-0-3	HM078	Inoculated	88.1	48.6369	4.26415
RI-24-1	HM078	Inoculated	91.2	58.8864	3.69439
RI-24-2	HM078	Inoculated	90.8	60.2318	3.75989
RI-24-3	HM078	Inoculated	91.6	72.2444	4.47648
RI-48-1	HM078	Inoculated	89.7	56.7563	4.49589
RI-48-2	HM078	Inoculated	88.4	56.8144	5.43545
RI-48-3	HM078	Inoculated	92.6	68.5061	3.45628
RI-72-1	HM078	Inoculated	91.6	55.7632	3.49285
RI-72-2	HM078	Inoculated	91.6	61.9788	3.69541
RI-72-3	HM078	Inoculated	91.1	57.8901	3.4026
RM-0-1	HM078	Mock	92.2	61.6473	2.94154
RM-0-2	HM078	Mock	91.9	53.9685	3.07306
RM-0-3	HM078	Mock	93.6	22.0164	0.892751
RM-24-1	HM078	Mock	91.4	61.4651	3.76307
RM-24-2	HM078	Mock	91.9	51.4146	3.15416
RM-24-3	HM078	Mock	92	56.9168	3.797
RM-48-1	HM078	Mock	91.9	61.1531	3.6062
RM-48-2	HM078	Mock	91.2	57.1867	4.0775
RM-48-3	HM078	Mock	91.3	52.4964	3.41046
RM-72-1	HM078	Mock	91.7	31.892	1.76087
RM-72-2	HM078	Mock	92.2	55.6128	3.07649
RM-72-3	HM078	Mock	91.6	79.5682	4.26745
SI-0-1	A17	Inoculated	94.1	46.087	1.97121
SI-0-2	A17	Inoculated	93.9	48.3635	1.79091
SI-0-3	A17	Inoculated	92.7	50.5129	1.6772
SI-24-1	A17	Inoculated	94	65.4213	2.69679
SI-24-2	A17	Inoculated	95.6	54.0994	1.66163
SI-24-3	A17	Inoculated	93.1	60.1039	2.18463
SI-48-1	A17	Inoculated	93.6	71.5418	3.2942
SI-48-2	A17	Inoculated	94.5	59.2475	2.33538
SI-48-3	A17	Inoculated	93.6	57.3902	2.43054
SI-72-1	A17	Inoculated	91.7	53.7651	3.04873
SI-72-2	A17	Inoculated	92.6	57.6205	3.44782
SI-72-3	A17	Inoculated	94.4	45.2134	1.79094
SM-0-1	A17	Mock	94.4	54.794	2.22065
SM-0-2	A17	Mock	94.1	48.7053	1.85005
SM-0-3	A17	Mock	95	51.2126	1.50414
SM-24-1	A17	Mock	94.9	58.0787	1.97143
SM-24-2	A17	Mock	95.5	75.2571	2.55537
SM-24-3	A17	Mock	95.2	54.2613	1.98768
SM-48-1	A17	Mock	95.1	58.9511	2.38414
SM-48-2	A17	Mock	94.4	55.9667	2.0141
SM-48-3	A17	Mock	93.3	50.2817	2.08432
SM-72-1	A17	Mock	93.9	55.3891	2.26696
SM-72-2	A17	Mock	93.4	60.4826	2.58338
SM-72-3	A17	Mock	94.4	61.6175	2.17859

## Sheet: Table S2
Table S2. Primer pairs used for qPCR validation of RNA-seq data.
Gene ID	Gene abbreviation	Description	Forward primer	Reverse primer
MtrunA17_Chr1g0187841	N/A	Putative nepenthesin	TGGCTGGTCTTGGAAGGACT	TGGAGAAGTGCTAACAGGGT
MtrunA17_Chr2g0327721	MtKCS12	3-ketoacyl-CoA synthase 12	GGCGGTTGTGCAATTCTTCT	GAGCATCATCCCTAGCACCA
MtrunA17_Chr7g0240991	MtLAC7	Laccase	AGTTGTAGCCATGGATGCCG	CGGCACGAGTTGTGGAATTG
MtrunA17_Chr3g0118251	MtEDS1L-like	EDS1-like carboxylesterase	AGAGGGATGAAGGCGGTTAC	ACCTTTCTCATGCCACTTGC
MtrunA17_Chr3g0105371	MtPP2C	Putative protein-serine/threonine phosphatase	AATTCGCGGCACAGAACTTG	ACACAGCAAGAGCCACCATT
MtrunA17_Chr5g0404481	MtIFR	Isoflavone reductase	CGAGGCAGTTGAGCCAGTTA	TCAGTGACGTCGAGTTGAGC
MtrunA17_Chr4g0046331	MtCYP93C19	Cytochrome P450 monooxygenase	AGGGTCTTGTTGTGGATTTCTTC	TGCATTTTCTCTTCACCACGG
MtrunA17_Chr8g0386341	MtP21-like	Pathogenesis-related Thaumatin family	GGTGGCGGTAAGCAACTAAAC	GGTTTGACATCGACCGTTCC

## Sheet: Table S3
Table S3. All DEGs in the resistant and susceptible genotype from 24-72 hpi.
Comparison	Gene ID	Gene abbreviation	Function	log2FC	log2CPM	F	PValue	FDR
Resistant inoculated vs mock 24 hpi	MtrunA17_Chr4g0058581	N/A	Putative rossmann-like alpha/beta/alpha sandwich protein	3.5	0.6	26.82	1.7e-05	0.033
Resistant inoculated vs mock 24 hpi	MtrunA17_Chr7g0272791	MtLOX1-5	Putative linoleate 9S-lipoxygenase	1.72	6.94	55.41	4.16e-08	0.001
Resistant inoculated vs mock 24 hpi	MtrunA17_Chr6g0456601	MtGBP1	beta-glucan-binding protein 1 (DQ190940)(TC81217)	1.12	6.77	28.29	1.16e-05	0.032
Resistant inoculated vs mock 24 hpi	MtrunA17_Chr3g0105871	N/A	Putative glutaredoxin, Thioredoxin-like superfamily	1.1	2.46	30.49	6.67e-06	0.032
Resistant inoculated vs mock 24 hpi	MtrunA17_Chr6g0469651	N/A	Putative heavy metal-associated domain, HMA, heavy metal-associated domain superfamily	-1.23	4.43	29.53	8.47e-06	0.032
Resistant inoculated vs mock 24 hpi	MtrunA17_Chr7g0218821	N/A	Putative trans-zeatin O-beta-D-glucosyltransferase	-1.52	6.81	35.32	2.13e-06	0.018
Resistant inoculated vs mock 24 hpi	MtrunA17_Chr4g0042321	N/A	Putative nck-associated protein	-1.77	1.42	28.75	1.03e-05	0.032
Resistant inoculated vs mock 24 hpi	MtrunA17_Chr7g0243431	N/A	Putative transcription factor AP2-EREBP family	-1.92	3.01	27.7	1.35e-05	0.033
Resistant inoculated vs mock 24 hpi	MtrunA17_Chr4g0042311	N/A	Putative nck-associated protein	-1.99	0.79	26.67	1.77e-05	0.033
Resistant inoculated vs mock 24 hpi	MtrunA17_Chr4g0071481	N/A	Putative transferase, protein kinase RLK-Pelle-RLCK-VIIa-2 family	-2.22	3.09	24.78	2.94e-05	0.046
Resistant inoculated vs mock 24 hpi	MtrunA17_Chr1g0196661	N/A	Putative glutathione transferase	-2.58	6.62	27.04	1.6e-05	0.033
Resistant inoculated vs mock 24 hpi	MtrunA17_Chr7g0265101	N/A	Putative trans-zeatin O-beta-D-glucosyltransferase	-3.17	4.15	44.48	3.08e-07	0.004
Resistant inoculated vs mock 24 hpi	MtrunA17_Chr4g0041901	MtPPR	putative protein	-4.53	-2.28	26.56	1.82e-05	0.033
Resistant inoculated vs mock 24 hpi	MtrunA17_Chr3g0121991	MtUGT75L6	Putative crocetin glucosyltransferase	-5.76	3.22	29.36	8.85e-06	0.032
Resistant inoculated vs mock 24 hpi	MtrunA17_Chr0c27g0493921	MtCTSH	Pro-cathepsin H	-6.85	3.12	31.42	5.32e-06	0.032
Resistant inoculated vs mock 48 hpi	MtrunA17_Chr5g0417371	MtRNASET2	Putative ribonuclease T(2)	5.44	2.11	27.8	1.32e-05	0.022
Resistant inoculated vs mock 48 hpi	MtrunA17_Chr3g0116551	N/A	Putative actinidain	4.18	6.97	31.49	5.23e-06	0.014
Resistant inoculated vs mock 48 hpi	MtrunA17_Chr8g0361341	RLK	Putative protein kinase RLK-Pelle-DLSV family	3.63	1.69	29.23	9.14e-06	0.016
Resistant inoculated vs mock 48 hpi	MtrunA17_Chr2g0327721	MtKCS12	3-ketoacyl-CoA synthase 12	3.32	3.96	30.02	7.49e-06	0.016
Resistant inoculated vs mock 48 hpi	MtrunA17_Chr5g0408241	N/A	Putative long-chain-alcohol oxidase	2.54	2.47	35.14	2.22e-06	0.011
Resistant inoculated vs mock 48 hpi	MtrunA17_Chr3g0145261	N/A	Putative cellulase	2.53	-0.04	25.79	2.24e-05	0.026
Resistant inoculated vs mock 48 hpi	MtrunA17_Chr7g0233831	N/A	Putative pectinesterase	2.32	6.43	25.44	2.46e-05	0.027
Resistant inoculated vs mock 48 hpi	MtrunA17_Chr1g0201681	N/A	putative protein	2.24	-0.04	26.43	1.89e-05	0.023
Resistant inoculated vs mock 48 hpi	MtrunA17_Chr2g0323211	MtPBP1	Putative calcium-binding protein KIC/PBP1/KRP1	2.02	2.45	31.1	5.74e-06	0.014
Resistant inoculated vs mock 48 hpi	MtrunA17_Chr1g0183131	N/A	Putative oxidoreductase	1.35	4.58	29.33	8.9e-06	0.016
Resistant inoculated vs mock 48 hpi	MtrunA17_Chr7g0272791	MtLOX1-5	Putative linoleate 9S-lipoxygenase	1.19	6.94	26.98	1.63e-05	0.023
Resistant inoculated vs mock 48 hpi	MtrunA17_Chr2g0292181	MtPrx10	peroxidase	1.14	7.2	46.7	2e-07	0.003
Resistant inoculated vs mock 48 hpi	MtrunA17_Chr8g0345631	N/A	Putative chlorophyll A-B binding protein	-1.01	7.79	27.08	1.59e-05	0.023
Resistant inoculated vs mock 48 hpi	MtrunA17_Chr4g0051961	MtFLS2	FLAGELLIN-SENSING 2 (LRR receptor-like serine/threonine-protein kinase)	-1.17	5.31	34.2	2.76e-06	0.012
Resistant inoculated vs mock 48 hpi	MtrunA17_Chr8g0345211	N/A	Putative pectinesterase	-1.29	3.59	26.78	1.72e-05	0.023
Resistant inoculated vs mock 48 hpi	MtrunA17_Chr6g0471941	N/A	Putative disease resistance protein	-1.32	5.02	23.98	3.68e-05	0.032
Resistant inoculated vs mock 48 hpi	MtrunA17_Chr2g0304831	N/A	Putative CALMODULIN-BINDING PROTEIN60	-1.39	4.27	40.31	7.18e-07	0.005
Resistant inoculated vs mock 48 hpi	MtrunA17_Chr2g0299761	N/A	Putative harbinger transposase-derived nuclease domain, nuclease HARBI1	-1.55	1.54	24.68	3.03e-05	0.029
Resistant inoculated vs mock 48 hpi	MtrunA17_Chr4g0050061	N/A	Putative classical arabinogalactan protein	-1.71	2.06	22.82	5.1e-05	0.04
Resistant inoculated vs mock 48 hpi	MtrunA17_Chr4g0050141	N/A	Putative classical arabinogalactan protein	-1.98	2.54	23.35	4.38e-05	0.037
Resistant inoculated vs mock 48 hpi	MtrunA17_Chr1g0209531	N/A	Putative glycosyl transferase, family 14	-2.02	1.36	52.52	6.87e-08	0.002
Resistant inoculated vs mock 48 hpi	MtrunA17_Chr3g0138161	N/A	Putative bicarbonate transporter	-2.4	1.32	24.69	3.02e-05	0.029
Resistant inoculated vs mock 48 hpi	MtrunA17_Chr4g0038671	N/A	Putative laccase	-2.4	2.74	23.24	4.52e-05	0.037
Resistant inoculated vs mock 48 hpi	MtrunA17_Chr1g0188171	MtCML10	Calmodulin-like 10	-2.43	1.3	41.15	6.04e-07	0.005
Resistant inoculated vs mock 48 hpi	MtrunA17_Chr4g0051271	N/A	Putative leucine-rich repeat-containing, plant-type, leucine-rich repeat domain superfamily	-3.31	-0.83	27.05	1.6e-05	0.023
Resistant inoculated vs mock 48 hpi	MtrunA17_Chr1g0210081	N/A	Putative vacuolar protein sorting-associated protein Ist1	-3.43	1.37	30.02	7.5e-06	0.016
Resistant inoculated vs mock 48 hpi	MtrunA17_Chr8g0361011	N/A	putative protein	-5.01	5.91	65.26	3.34e-05	0.03
Resistant inoculated vs mock 72 hpi	MtrunA17_Chr2g0323211	MtPBP1	Putative calcium-binding protein KIC/PBP1/KRP1	9.23	-1.48	23.77	7.12e-05	0.027
Resistant inoculated vs mock 72 hpi	MtrunA17_Chr4g0035371	MATH domain-containing protein	MATH domain-containing protein At5g43560 isoform X1	8.89	3.69	21.63	0.000123	0.033
Resistant inoculated vs mock 72 hpi	MtrunA17_Chr8g0352621	MtAnn2	annexin	7.66	-1.81	17.79	0.000354	0.047
Resistant inoculated vs mock 72 hpi	MtrunA17_Chr2g0320061	MtPrx28	peroxidase 28	7.49	-1.1	20.24	0.000126	0.033
Resistant inoculated vs mock 72 hpi	MtrunA17_Chr7g0276531	N/A	Putative RNA-binding protein ARP1	7.1	-2.35	18.72	0.00023	0.042
Resistant inoculated vs mock 72 hpi	MtrunA17_Chr8g0392521	MtRPP13-like	Putative disease resistance protein	6.25	-2	21.85	7.94e-05	0.029
Resistant inoculated vs mock 72 hpi	MtrunA17_Chr5g0400461	N/A	Putative transcription factor NAM family	6.19	0.1	50.65	9.61e-08	0.001
Resistant inoculated vs mock 72 hpi	MtrunA17_Chr4g0006941	N/A	Putative non-specific serine/threonine protein kinase	6.01	-2.06	19.49	0.000334	0.047
Resistant inoculated vs mock 72 hpi	MtrunA17_Chr1g0205731	N/A	putative protein	5.86	-0.62	27.3	1.5e-05	0.013
Resistant inoculated vs mock 72 hpi	MtrunA17_Chr4g0042921	N/A	putative protein	5.81	-2.58	20.76	0.000108	0.033
Resistant inoculated vs mock 72 hpi	MtrunA17_Chr6g0463501	MtEXT3-like	putative Extensin domain-containing protein	5.7	4.17	19	0.00016	0.037
Resistant inoculated vs mock 72 hpi	MtrunA17_Chr7g0263131	MtZAT11	Putative transcription factor C2H2 family	5.19	0.45	47.95	1.58e-07	0.001
Resistant inoculated vs mock 72 hpi	MtrunA17_Chr5g0415741	N/A	Putative monodehydroascorbate reductase (NADH)	5.09	1.61	23.03	4.8e-05	0.022
Resistant inoculated vs mock 72 hpi	MtrunA17_Chr7g0249941	N/A	Putative formin, FH2 domain, Formin-like family, plant, formin, FH2 domain superfamily	4.8	-1.29	16.88	0.000314	0.046
Resistant inoculated vs mock 72 hpi	MtrunA17_Chr6g0479471	N/A	Putative Ccc1 family protein	4.74	-0.66	24.66	3.04e-05	0.017
Resistant inoculated vs mock 72 hpi	MtrunA17_Chr2g0322441	N/A	Putative laccase	4.69	-0.5	20.42	0.000103	0.032
Resistant inoculated vs mock 72 hpi	MtrunA17_Chr5g0448731	N/A	putative protein	4.65	-0.05	37.04	1.45e-06	0.004
Resistant inoculated vs mock 72 hpi	MtrunA17_Chr5g0436941	N/A	Putative protein kinase RLK-Pelle-LRR-XII-1 family	4.62	0.75	31.31	5.46e-06	0.007
Resistant inoculated vs mock 72 hpi	MtrunA17_Chr6g0452731	N/A	Putative cytochrome c oxidase subunit III-like superfamily	4.34	-0.22	23.58	4.11e-05	0.02
Resistant inoculated vs mock 72 hpi	MtrunA17_Chr6g0461151	N/A	Putative C2 domain, phosphoribosyltransferase, C2 domain superfamily	4.24	1.7	25.94	2.15e-05	0.014
Resistant inoculated vs mock 72 hpi	MtrunA17_Chr6g0461171	N/A	Putative C2 domain-containing protein	4.22	-0.15	17.16	0.000286	0.046
Resistant inoculated vs mock 72 hpi	MtrunA17_Chr6g0463171	N/A	putative protein	4.12	3.47	18.96	0.000161	0.037
Resistant inoculated vs mock 72 hpi	MtrunA17_Chr4g0023231	MtPBP1	Putative calcium-binding protein KIC/PBP1/KRP1	4.08	0.39	33	3.64e-06	0.007
Resistant inoculated vs mock 72 hpi	MtrunA17_Chr5g0427081	N/A	Putative glycosyl hydrolase 36	4.05	-0.98	25.82	2.22e-05	0.014
Resistant inoculated vs mock 72 hpi	MtrunA17_Chr6g0451981	N/A	Putative polygalacturonate 4-alpha-galacturonosyltransferase	3.89	0.46	40.43	7.01e-07	0.003
Resistant inoculated vs mock 72 hpi	MtrunA17_Chr3g0087981	N/A	putative protein	3.75	-0.31	16.11	0.000404	0.049
Resistant inoculated vs mock 72 hpi	MtrunA17_Chr7g0267281	N/A	Putative Late embryogenesis abundant protein, LEA_2 subgroup	3.72	4.16	44.08	3.33e-07	0.002
Resistant inoculated vs mock 72 hpi	MtrunA17_Chr2g0321761	N/A	putative protein	3.72	-1.26	16.51	0.000355	0.047
Resistant inoculated vs mock 72 hpi	MtrunA17_Chr2g0323081	N/A	Putative modifying wall lignin-1/2	3.63	-1.92	18.7	0.000175	0.038
Resistant inoculated vs mock 72 hpi	MtrunA17_Chr6g0480181	N/A	Putative disease resistance protein	3.57	4.59	25.81	2.23e-05	0.014
Resistant inoculated vs mock 72 hpi	MtrunA17_Chr8g0374341	N/A	hypothetical protein	3.46	0.82	17.03	0.000299	0.046
Resistant inoculated vs mock 72 hpi	MtrunA17_Chr4g0046331	MtCYP93C19	Cytochrome P450 monooxygenase	3.28	5.17	21.02	8.63e-05	0.03
Resistant inoculated vs mock 72 hpi	MtrunA17_Chr8g0361341	RLK	Putative protein kinase RLK-Pelle-DLSV family	3.23	1.69	21.4	7.71e-05	0.029
Resistant inoculated vs mock 72 hpi	MtrunA17_Chr1g0203861	MtCBF4	C-REPEAT BINDING FACTOR 4	3.22	-0.15	20.48	0.000101	0.032
Resistant inoculated vs mock 72 hpi	MtrunA17_Chr3g0082471	N/A	putative protein	3.21	1.61	18.46	0.000189	0.039
Resistant inoculated vs mock 72 hpi	MtrunA17_Chr7g0260061	MtnsLTP125	non-specific Lipid Transfer Protein	3.19	1.53	16.57	0.000347	0.047
Resistant inoculated vs mock 72 hpi	MtrunA17_Chr3g0085621	N/A	Putative leucine-rich repeat domain superfamily	3.05	0.63	16.19	0.000394	0.049
Resistant inoculated vs mock 72 hpi	MtrunA17_Chr4g0070891	N/A	Putative harbinger transposase-derived nuclease domain, nuclease HARBI1	3.05	1.19	29.94	7.64e-06	0.009
Resistant inoculated vs mock 72 hpi	MtrunA17_Chr7g0233771	MtPME	Putative pectinesterase	3.04	1.13	16.95	0.000306	0.046
Resistant inoculated vs mock 72 hpi	MtrunA17_Chr1g0210081	N/A	Putative vacuolar protein sorting-associated protein Ist1	3.04	1.37	24.64	3.06e-05	0.017
Resistant inoculated vs mock 72 hpi	MtrunA17_Chr3g0122031	MtXET	Putative xyloglucan:xyloglucosyl transferase, Xyloglucan-specific endo-beta-1,4-glucanase	3.01	0.77	21.68	7.1e-05	0.027
Resistant inoculated vs mock 72 hpi	MtrunA17_Chr1g0149711	N/A	Putative protein kinase RLK-Pelle-RLCK-X family	3	-1.41	17	0.000302	0.046
Resistant inoculated vs mock 72 hpi	MtrunA17_Chr7g0258721	N/A	Putative Actin family, ATPase, nucleotide binding domain-containing protein	2.97	1.84	16.93	0.000309	0.046
Resistant inoculated vs mock 72 hpi	MtrunA17_Chr7g0256321	MtNOOT1	NODULE ROOT 1	2.91	0.71	21.95	6.55e-05	0.027
Resistant inoculated vs mock 72 hpi	MtrunA17_Chr3g0082461	MtIDA32	Inflorescence Deficient in Abscission	2.84	3.04	23.14	4.65e-05	0.022
Resistant inoculated vs mock 72 hpi	MtrunA17_Chr7g0222391	N/A	Putative protein LAZY1	2.79	-0.02	20.17	0.000111	0.033
Resistant inoculated vs mock 72 hpi	MtrunA17_Chr6g0456221	N/A	Putative protein glutamine dumper	2.79	3.14	16.94	0.000308	0.046
Resistant inoculated vs mock 72 hpi	MtrunA17_Chr2g0327901	N/A	Putative transcription factor C2H2 family	2.69	2.55	20.47	0.000101	0.032
Resistant inoculated vs mock 72 hpi	MtrunA17_Chr8g0344121	N/A	putative protein	2.68	1.44	16.69	0.000334	0.047
Resistant inoculated vs mock 72 hpi	MtrunA17_Chr8g0340261	N/A	Putative P-type Ca(2+) transporter	2.6	1.39	19.79	0.000404	0.049
Resistant inoculated vs mock 72 hpi	MtrunA17_Chr3g0128631	N/A	Putative probable zinc-ribbon domain, plant, protein enhanced disease resistance 4	2.53	0.29	26.24	1.98e-05	0.014
Resistant inoculated vs mock 72 hpi	MtrunA17_Chr4g0048711	N/A	Putative protein kinase RLK-Pelle-DLSV family	2.5	-0.05	18.38	0.000193	0.04
Resistant inoculated vs mock 72 hpi	MtrunA17_Chr6g0453081	N/A	Putative cullin protein, neddylation	2.5	1.8	41.93	5.14e-07	0.003
Resistant inoculated vs mock 72 hpi	MtrunA17_Chr7g0271021	N/A	Putative protein-tyrosine phosphatase	2.5	1.27	25.12	2.68e-05	0.016
Resistant inoculated vs mock 72 hpi	MtrunA17_Chr2g0327721	MtKCS12	3-ketoacyl-CoA synthase 12	2.48	3.96	18.22	0.000204	0.04
Resistant inoculated vs mock 72 hpi	MtrunA17_Chr3g0119521	N/A	Putative nucleobase cation symporter 2 family	2.47	0.29	20.19	0.000111	0.033
Resistant inoculated vs mock 72 hpi	MtrunA17_Chr3g0113891	N/A	Putative transcription factor AS2-LOB family	2.46	-0.06	18.06	0.000214	0.04
Resistant inoculated vs mock 72 hpi	MtrunA17_Chr8g0356301	N/A	Putative DNA-3-methyladenine glycosylase I	2.45	2.22	19.39	0.000141	0.035
Resistant inoculated vs mock 72 hpi	MtrunA17_Chr4g0050141	N/A	Putative classical arabinogalactan protein	2.42	2.54	28.69	1.05e-05	0.011
Resistant inoculated vs mock 72 hpi	MtrunA17_Chr1g0166011	N/A	Putative transcription factor interactor and regulator AUX-IAA family	2.39	2.38	23.74	3.93e-05	0.02
Resistant inoculated vs mock 72 hpi	MtrunA17_Chr4g0020671	N/A	Putative IQ motif, EF-hand binding protein	2.39	0.56	19.5	0.000136	0.035
Resistant inoculated vs mock 72 hpi	MtrunA17_Chr8g0372141	N/A	Putative glyoxalase/Bleomycin resistance protein/Dihydroxybiphenyl dioxygenase	2.36	2.13	28.32	1.15e-05	0.012
Resistant inoculated vs mock 72 hpi	MtrunA17_Chr3g0116001	N/A	Putative protein EXORDIUM	2.36	4.29	32.82	3.8e-06	0.007
Resistant inoculated vs mock 72 hpi	MtrunA17_Chr2g0330291	MtBGAL8	beta-galactosidase 8	2.35	2.17	33.34	3.36e-06	0.007
Resistant inoculated vs mock 72 hpi	MtrunA17_Chr7g0225061	N/A	putative protein	2.31	0.91	20.29	0.000107	0.033
Resistant inoculated vs mock 72 hpi	MtrunA17_Chr8g0345691	N/A	Putative transcription factor NAM family	2.31	1.36	20.53	9.98e-05	0.032
Resistant inoculated vs mock 72 hpi	MtrunA17_Chr6g0471441	N/A	Putative protein xylosyltransferase	2.27	0.73	21.7	7.05e-05	0.027
Resistant inoculated vs mock 72 hpi	MtrunA17_Chr1g0212091	N/A	Putative GEM-like protein	2.26	0.94	20.24	0.000109	0.033
Resistant inoculated vs mock 72 hpi	MtrunA17_Chr7g0253501	N/A	Putative shikimate O-hydroxycinnamoyltransferase	2.25	6.02	19.75	0.000126	0.033
Resistant inoculated vs mock 72 hpi	MtrunA17_Chr8g0338741	N/A	Putative protein kinase AGC-RSK-2 family	2.24	1.62	18.77	0.000172	0.038
Resistant inoculated vs mock 72 hpi	MtrunA17_Chr8g0382191	MtCAMTA7	Calmodulin-binding transcription activator 7	2.24	3.24	26.12	2.05e-05	0.014
Resistant inoculated vs mock 72 hpi	MtrunA17_Chr5g0425541	N/A	Putative hydrolase	2.22	2.62	18.44	0.00019	0.039
Resistant inoculated vs mock 72 hpi	MtrunA17_Chr8g0345601	N/A	Putative calcineurin-like phosphoesterase domain, ApaH type, phosphoesterase	2.21	3.1	16.52	0.000353	0.047
Resistant inoculated vs mock 72 hpi	MtrunA17_Chr2g0279271	N/A	Putative Caspase-like domain superfamily	2.19	2.24	18.1	0.000212	0.04
Resistant inoculated vs mock 72 hpi	MtrunA17_Chr6g0461661	N/A	Putative transcription factor NAM family	2.17	2.41	23.07	4.74e-05	0.022
Resistant inoculated vs mock 72 hpi	MtrunA17_Chr8g0362151	N/A	Putative transcription factor Homobox-WOX family	2.12	2.75	16.65	0.000339	0.047
Resistant inoculated vs mock 72 hpi	MtrunA17_Chr3g0088011	N/A	putative protein	2.08	1.75	19.9	0.000121	0.033
Resistant inoculated vs mock 72 hpi	MtrunA17_Chr5g0404661	N/A	Putative AAA+ ATPase domain, ATPase, AAA-type, core, AAA-type ATPase domain-containing protein	2.07	4.44	19.49	0.000137	0.035
Resistant inoculated vs mock 72 hpi	MtrunA17_Chr7g0246481	MtPLD5	phospholipase D5	2.05	4.21	31.83	4.81e-06	0.007
Resistant inoculated vs mock 72 hpi	MtrunA17_Chr1g0184931	N/A	Putative protein LONGIFOLIA 1/2	2	0.78	16.53	0.000352	0.047
Resistant inoculated vs mock 72 hpi	MtrunA17_Chr5g0421331	MtGH3	Gretchen Hagen3 (auxin-responsive GH3 family)	1.96	4.61	21.2	8.17e-05	0.029
Resistant inoculated vs mock 72 hpi	MtrunA17_Chr5g0403581	N/A	Putative geranylgeranyl diphosphate synthase	1.91	1.64	16.31	0.000379	0.048
Resistant inoculated vs mock 72 hpi	MtrunA17_Chr2g0318861	N/A	Putative calcium-binding protein KIC/PBP1/KRP1	1.91	3.13	24.77	2.95e-05	0.017
Resistant inoculated vs mock 72 hpi	MtrunA17_Chr1g0167751	N/A	Putative protein-serine/threonine phosphatase	1.9	1.86	18.04	0.000215	0.04
Resistant inoculated vs mock 72 hpi	MtrunA17_Chr8g0381611	N/A	putative protein	1.89	3.18	16.92	0.00031	0.046
Resistant inoculated vs mock 72 hpi	MtrunA17_Chr1g0208621	N/A	Putative PADRE domain-containing protein	1.85	1.41	16.9	0.000312	0.046
Resistant inoculated vs mock 72 hpi	MtrunA17_Chr4g0071601	N/A	Putative transcription factor MADS-type1 family	1.85	0.68	25.66	2.32e-05	0.014
Resistant inoculated vs mock 72 hpi	MtrunA17_Chr5g0402831	N/A	Putative L-ascorbate oxidase	1.85	1.04	18.03	0.000216	0.04
Resistant inoculated vs mock 72 hpi	MtrunA17_Chr8g0343541	N/A	Putative protein BIG GRAIN 1	1.8	0.81	17.45	0.000261	0.045
Resistant inoculated vs mock 72 hpi	MtrunA17_Chr2g0283191	N/A	Putative triacylglycerol lipase	1.78	-0.79	16.14	0.000401	0.049
Resistant inoculated vs mock 72 hpi	MtrunA17_Chr3g0096261	N/A	Putative 1,3-beta-glucan synthase	1.77	1.28	16.38	0.00037	0.048
Resistant inoculated vs mock 72 hpi	MtrunA17_Chr1g0161701	MtTMK1	Putative protein kinase RLK-Pelle-LRR-IX family	1.75	1.69	19.73	0.000127	0.033
Resistant inoculated vs mock 72 hpi	MtrunA17_Chr4g0072151	N/A	Putative lysine--tRNA ligase	1.72	-0.24	17.12	0.00029	0.046
Resistant inoculated vs mock 72 hpi	MtrunA17_Chr8g0381731	N/A	Putative transcription factor C2H2 family	1.7	2.2	37.05	1.45e-06	0.004
Resistant inoculated vs mock 72 hpi	MtrunA17_Chr4g0038731	N/A	Putative small auxin-up RNA	1.68	3.03	16.11	0.000405	0.049
Resistant inoculated vs mock 72 hpi	MtrunA17_Chr4g0069841	N/A	Putative pectinesterase	1.68	4.89	19.82	0.000124	0.033
Resistant inoculated vs mock 72 hpi	MtrunA17_Chr2g0298171	N/A	putative protein	1.68	1.95	31.85	4.79e-06	0.007
Resistant inoculated vs mock 72 hpi	MtrunA17_Chr4g0050131	N/A	Putative classical arabinogalactan protein	1.68	0.83	16.07	0.00041	0.05
Resistant inoculated vs mock 72 hpi	MtrunA17_Chr2g0299761	N/A	Putative harbinger transposase-derived nuclease domain, nuclease HARBI1	1.68	1.54	27.55	1.4e-05	0.013
Resistant inoculated vs mock 72 hpi	MtrunA17_Chr5g0413521	N/A	putative protein	1.67	3.62	25.97	2.13e-05	0.014
Resistant inoculated vs mock 72 hpi	MtrunA17_Chr5g0412401	N/A	Putative mitochondrial carrier domain superfamily	1.64	7.4	19.74	0.000127	0.033
Resistant inoculated vs mock 72 hpi	MtrunA17_Chr8g0358031	N/A	Putative protein kinase RLK-Pelle-DLSV family	1.61	2.42	36.04	1.81e-06	0.004
Resistant inoculated vs mock 72 hpi	MtrunA17_Chr2g0294231	N/A	Putative transcription factor WRKY family	1.6	2	20.69	9.51e-05	0.032
Resistant inoculated vs mock 72 hpi	MtrunA17_Chr7g0231451	N/A	Putative exocyst complex component Exo70	1.6	2.04	19.25	0.000147	0.036
Resistant inoculated vs mock 72 hpi	MtrunA17_Chr4g0068501	N/A	Putative EF-hand domain-containing protein	1.6	5.22	21.67	7.12e-05	0.027
Resistant inoculated vs mock 72 hpi	MtrunA17_Chr2g0319481	N/A	Putative protein NDR1	1.58	3.55	26.2	2e-05	0.014
Resistant inoculated vs mock 72 hpi	MtrunA17_Chr7g0252631	N/A	Putative xyloglucan:xyloglucosyl transferase	1.56	4.02	17.72	0.000239	0.043
Resistant inoculated vs mock 72 hpi	MtrunA17_Chr1g0160761	N/A	Putative glycerophosphodiester phosphodiesterase, protein kinase RLK-Pelle-LRK10L-2 family	1.56	3.36	17.67	0.000243	0.043
Resistant inoculated vs mock 72 hpi	MtrunA17_Chr2g0309291	N/A	Putative myosin ATPase	1.53	0.84	18.14	0.000209	0.04
Resistant inoculated vs mock 72 hpi	MtrunA17_Chr1g0158251	N/A	Putative protein kinase RLK-Pelle-WAK family	1.53	2.56	18.94	0.000162	0.037
Resistant inoculated vs mock 72 hpi	MtrunA17_Chr8g0345211	N/A	Putative pectinesterase	1.52	3.59	35.87	1.88e-06	0.004
Resistant inoculated vs mock 72 hpi	MtrunA17_Chr2g0299751	N/A	Putative nuclease HARBI1	1.49	3.41	19.18	0.000151	0.036
Resistant inoculated vs mock 72 hpi	MtrunA17_Chr2g0328021	N/A	Putative transcription factor C2C2-Dof family	1.37	3.67	17.64	0.000245	0.043
Resistant inoculated vs mock 72 hpi	MtrunA17_Chr1g0178531	N/A	Putative calcium/calmodulin-dependent protein kinase	1.34	3.68	19.67	0.00013	0.033
Resistant inoculated vs mock 72 hpi	MtrunA17_Chr8g0341671	N/A	Putative transcription factor C2C2-Dof family	1.31	1.64	22.14	6.21e-05	0.026
Resistant inoculated vs mock 72 hpi	MtrunA17_Chr6g0456561	MtGBP4	beta-glucan-binding protein 4 (DQ190943)	1.27	3.3	17.15	0.000287	0.046
Resistant inoculated vs mock 72 hpi	MtrunA17_Chr1g0201341	N/A	Putative phosphotransferase with an alcohol group as acceptor	1.26	6.28	17.4	0.000265	0.045
Resistant inoculated vs mock 72 hpi	MtrunA17_Chr3g0133671	N/A	hypothetical protein	1.24	4.07	19.46	0.000138	0.035
Resistant inoculated vs mock 72 hpi	MtrunA17_Chr3g0134191	N/A	Putative plus-end-directed kinesin ATPase	1.24	2.57	28.01	1.25e-05	0.013
Resistant inoculated vs mock 72 hpi	MtrunA17_Chr4g0076441	N/A	Putative CRAL-TRIO lipid binding domain, CRAL/TRIO domain superfamily	1.24	4.15	17.45	0.000261	0.045
Resistant inoculated vs mock 72 hpi	MtrunA17_Chr6g0468971	N/A	Putative F-box domain, kelch-type beta propeller, F-box-like domain superfamily	1.24	2.75	18.51	0.000186	0.039
Resistant inoculated vs mock 72 hpi	MtrunA17_Chr1g0147491	MtbZIP-627	bZIP transcription factor 627 (TC120540)	1.23	3.63	18.05	0.000215	0.04
Resistant inoculated vs mock 72 hpi	MtrunA17_Chr4g0035621	MtH2A.W-7	Histone H2A variant W	1.22	1.75	24.33	3.34e-05	0.017
Resistant inoculated vs mock 72 hpi	MtrunA17_Chr7g0223311	N/A	Putative transcription factor C2C2-Dof family	1.21	1.13	16.19	0.000394	0.049
Resistant inoculated vs mock 72 hpi	MtrunA17_Chr4g0008451	N/A	Putative GDP-fucose protein O-fucosyltransferase	1.2	2.19	17.97	0.000221	0.04
Resistant inoculated vs mock 72 hpi	MtrunA17_Chr2g0330281	N/A	putative protein	1.18	2.27	17.21	0.000282	0.046
Resistant inoculated vs mock 72 hpi	MtrunA17_Chr7g0244031	MtSCAR/WAVE 2	suppressor of cyclic AMP receptor/Wiskott-Aldrich syndrome Verprolin-homologous protein (F-actin polymerization)	1.17	1.55	16.6	0.000344	0.047
Resistant inoculated vs mock 72 hpi	MtrunA17_Chr3g0111371	MtCML13	Calmodulin-like 13	1.17	4.13	23.57	4.12e-05	0.02
Resistant inoculated vs mock 72 hpi	MtrunA17_Chr8g0374441	N/A	hypothetical protein	1.16	3.35	16.78	0.000325	0.047
Resistant inoculated vs mock 72 hpi	MtrunA17_Chr7g0272791	MtLOX1-5	Putative linoleate 9S-lipoxygenase	1.09	6.94	22.04	6.38e-05	0.027
Resistant inoculated vs mock 72 hpi	MtrunA17_Chr3g0130951	N/A	putative protein	1.08	2.07	16.29	0.000381	0.048
Resistant inoculated vs mock 72 hpi	MtrunA17_Chr4g0053701	MtNRAMP7	Natural Resistance-Associated Macrophage Protein7	1.07	3.41	18.06	0.000214	0.04
Resistant inoculated vs mock 72 hpi	MtrunA17_Chr3g0144021	MtWOX13b	WUSCHEL-related homeobox 13b	-1.03	1.32	18.06	0.000214	0.04
Resistant inoculated vs mock 72 hpi	MtrunA17_Chr5g0445481	N/A	putative protein	-1.09	0.91	19.43	0.000139	0.035
Resistant inoculated vs mock 72 hpi	MtrunA17_Chr4g0063561	N/A	Putative mitochondrial carrier protein	-1.11	2.93	18.31	0.000198	0.04
Resistant inoculated vs mock 72 hpi	MtrunA17_Chr2g0283321	N/A	Putative IQ motif, EF-hand binding protein	-1.16	2.81	16.88	0.000314	0.046
Resistant inoculated vs mock 72 hpi	MtrunA17_Chr4g0046941	N/A	Putative Serpin family protein	-1.41	0.26	23.46	4.25e-05	0.02
Resistant inoculated vs mock 72 hpi	MtrunA17_Chr4g0072641	N/A	Putative xyloglucan:xyloglucosyl transferase	-1.48	3.81	16.86	0.000315	0.046
Resistant inoculated vs mock 72 hpi	MtrunA17_Chr3g0101801	MtCYP71D430	Cytochrome P450 monooxygenase	-1.49	0.04	20.48	0.000344	0.047
Resistant inoculated vs mock 72 hpi	MtrunA17_Chr2g0295801	N/A	Putative transcription factor WD40-like family	-1.57	3.75	16.85	0.000316	0.046
Resistant inoculated vs mock 72 hpi	MtrunA17_Chr1g0176441	N/A	Putative AAA+ ATPase domain, ABC-2 type transporter, ABC transporter	-1.64	8.53	24.46	3.22e-05	0.017
Resistant inoculated vs mock 72 hpi	MtrunA17_Chr8g0354891	N/A	Putative major facilitator superfamily, MFS transporter superfamily	-1.65	5.05	17.96	0.000221	0.04
Resistant inoculated vs mock 72 hpi	MtrunA17_Chr5g0408901	N/A	hypothetical protein	-1.76	2.64	16.44	0.000363	0.048
Resistant inoculated vs mock 72 hpi	MtrunA17_Chr4g0072631	N/A	Putative xyloglucan:xyloglucosyl transferase	-1.81	2.72	22.88	5.01e-05	0.022
Resistant inoculated vs mock 72 hpi	MtrunA17_Chr3g0110171	N/A	Putative CENP-V/GFA domain, Mss4-like superfamily protein	-1.89	2.62	19	0.000159	0.037
Resistant inoculated vs mock 72 hpi	MtrunA17_Chr1g0149481	MtnsLTP70	non-specific Lipid Transfer Protein	-2.06	5.29	27.49	1.43e-05	0.013
Resistant inoculated vs mock 72 hpi	MtrunA17_Chr8g0336911	N/A	putative protein	-2.11	1.17	27.62	1.38e-05	0.013
Resistant inoculated vs mock 72 hpi	MtrunA17_Chr8g0386591	N/A	Putative tubby-like protein	-2.24	2.01	24.3	3.36e-05	0.017
Resistant inoculated vs mock 72 hpi	MtrunA17_Chr1g0163311	N/A	Putative SKP1/BTB/POZ domain superfamily, NPH3 domain, NPH3/RPT2-like family protein	-2.32	1.18	26.88	1.68e-05	0.013
Resistant inoculated vs mock 72 hpi	MtrunA17_Chr3g0081391	MtRPM1-like	Putative disease resistance protein	-4.24	-0.04	31.13	5.71e-06	0.007
Susceptible inoculated vs mock 24 hpi	MtrunA17_Chr2g0278541	N/A	Putative EamA domain-containing protein	8.2	-1.82	20.2	0.000128	0.015
Susceptible inoculated vs mock 24 hpi	MtrunA17_Chr4g0064471	N/A	Putative xylogalacturonan beta-1,3-xylosyltransferase	7.78	-0.22	19.53	0.000182	0.018
Susceptible inoculated vs mock 24 hpi	MtrunA17_Chr7g0276531	N/A	Putative RNA-binding protein ARP1	7.7	-2.35	22.41	8.16e-05	0.012
Susceptible inoculated vs mock 24 hpi	MtrunA17_Chr3g0121541	MtCHS-1A	Chalcone synthase 1A	6.94	-0.85	22.21	0.000106	0.014
Susceptible inoculated vs mock 24 hpi	MtrunA17_Chr1g0159981	N/A	Putative alpha-L-fucosidase	6.24	-2.32	16.78	0.000477	0.027
Susceptible inoculated vs mock 24 hpi	MtrunA17_Chr6g0484101	N/A	Putative glycerophosphodiester phosphodiesterase	6.08	-1.94	17.23	0.000315	0.022
Susceptible inoculated vs mock 24 hpi	MtrunA17_Chr1g0197891	MtCYP76X2	Cytochrome P450 monooxygenase	5.98	0.67	37.99	3.33e-06	0.003
Susceptible inoculated vs mock 24 hpi	MtrunA17_Chr2g0300301	N/A	Putative Brevis radix-like 4 protein	5.96	-1.84	14.08	0.000982	0.039
Susceptible inoculated vs mock 24 hpi	MtrunA17_Chr4g0044461	N/A	Putative polysaccharide biosynthesis domain-containing protein	5.79	-2.75	12.83	0.00138	0.045
Susceptible inoculated vs mock 24 hpi	MtrunA17_Chr3g0121411	N/A	Putative phosphoric monoester hydrolase	4.71	-1.8	29	9.69e-06	0.004
Susceptible inoculated vs mock 24 hpi	MtrunA17_Chr7g0221051	N/A	Putative leucine-rich repeat domain superfamily	4.47	-0.6	17.68	0.000242	0.02
Susceptible inoculated vs mock 24 hpi	MtrunA17_Chr3g0141091	N/A	Putative transcription factor bHLH family	4.46	-0.54	13.38	0.00113	0.041
Susceptible inoculated vs mock 24 hpi	MtrunA17_Chr4g0072681	N/A	Putative xyloglucan:xyloglucosyl transferase	4.41	-1.11	13.17	0.00112	0.041
Susceptible inoculated vs mock 24 hpi	MtrunA17_Chr4g0046601	N/A	Putative protein E6	4.23	-0.27	18	0.000218	0.019
Susceptible inoculated vs mock 24 hpi	MtrunA17_Chr2g0319731	N/A	Putative anthocyanidin 3-O-glucoside 2''-O-glucosyltransferase	4.2	1.14	21.81	6.84e-05	0.011
Susceptible inoculated vs mock 24 hpi	MtrunA17_Chr5g0404301	N/A	Putative transcription factor MYB/SANT family	4.18	-0.33	18.57	0.00054	0.029
Susceptible inoculated vs mock 24 hpi	MtrunA17_Chr3g0080381	N/A	Putative pectinesterase	4.18	-1.73	13.01	0.00119	0.042
Susceptible inoculated vs mock 24 hpi	MtrunA17_Chr3g0114931	N/A	Putative fluoride ion transporter CrcB	4.18	-2.28	15.86	0.000489	0.027
Susceptible inoculated vs mock 24 hpi	MtrunA17_Chr4g0000461	Mt4CL-3	4-coumarate--CoA ligase	4.13	2.26	23.07	4.75e-05	0.009
Susceptible inoculated vs mock 24 hpi	MtrunA17_Chr3g0121531	MtCHS-1B	Chalcone synthase 1B	4.13	1.63	21.6	7.27e-05	0.011
Susceptible inoculated vs mock 24 hpi	MtrunA17_Chr7g0221061	N/A	Putative disease resistance protein	4.06	1.43	18.17	0.000207	0.019
Susceptible inoculated vs mock 24 hpi	MtrunA17_Chr7g0259101	N/A	Putative dirigent protein	4.03	1.95	14.86	0.000619	0.031
Susceptible inoculated vs mock 24 hpi	MtrunA17_Chr8g0346321	N/A	Putative protein TILLER ANGLE CONTROL 1	3.97	-0.56	14.17	0.000786	0.035
Susceptible inoculated vs mock 24 hpi	MtrunA17_Chr7g0252621	N/A	Putative xyloglucan:xyloglucosyl transferase	3.8	2.75	18.62	0.00018	0.018
Susceptible inoculated vs mock 24 hpi	MtrunA17_Chr7g0246041	N/A	Putative fasciclin-like arabinogalactan protein	3.77	0.35	25.2	2.63e-05	0.007
Susceptible inoculated vs mock 24 hpi	MtrunA17_Chr6g0460731	MtCDFd1_13	CYCLING DOF FACTOR	3.77	0.09	16.26	0.000385	0.024
Susceptible inoculated vs mock 24 hpi	MtrunA17_Chr3g0088011	N/A	putative protein	3.67	1.75	54.23	5.09e-08	0.001
Susceptible inoculated vs mock 24 hpi	MtrunA17_Chr5g0395591	MtCHS-5	Chalcone synthase 4	3.63	2.99	18.32	0.000197	0.018
Susceptible inoculated vs mock 24 hpi	MtrunA17_Chr3g0112761	N/A	Putative cytokinin 7-beta-glucosyltransferase	3.62	1.14	16.97	0.000531	0.029
Susceptible inoculated vs mock 24 hpi	MtrunA17_Chr3g0089431	N/A	Putative disease resistance protein	3.48	1.18	12.53	0.00142	0.046
Susceptible inoculated vs mock 24 hpi	MtrunA17_Chr1g0154611	N/A	Putative calcium uniporter protein	3.47	-2.12	12.59	0.00139	0.045
Susceptible inoculated vs mock 24 hpi	MtrunA17_Chr4g0005731	N/A	Putative disease resistance protein	3.46	0.94	36.31	1.71e-06	0.002
Susceptible inoculated vs mock 24 hpi	MtrunA17_Chr2g0320251	N/A	Putative xylogalacturonan beta-1,3-xylosyltransferase	3.45	-0.13	30.84	6.12e-06	0.003
Susceptible inoculated vs mock 24 hpi	MtrunA17_Chr2g0329021	N/A	Putative histone deacetylase	3.41	0.9	14.42	0.000722	0.033
Susceptible inoculated vs mock 24 hpi	MtrunA17_Chr3g0125961	N/A	Putative alcohol dehydrogenase	3.41	-1.44	26.75	1.73e-05	0.006
Susceptible inoculated vs mock 24 hpi	MtrunA17_Chr1g0197171	N/A	Putative transcription factor MYB-HB-like family	3.4	1.97	24.14	3.52e-05	0.008
Susceptible inoculated vs mock 24 hpi	MtrunA17_Chr4g0059071	N/A	putative protein	3.35	-1.07	19.06	0.000157	0.017
Susceptible inoculated vs mock 24 hpi	MtrunA17_Chr5g0435341	N/A	Putative leucine-rich repeat domain superfamily	3.23	-1.31	20.35	0.000355	0.023
Susceptible inoculated vs mock 24 hpi	MtrunA17_Chr4g0070891	N/A	Putative harbinger transposase-derived nuclease domain, nuclease HARBI1	3.23	1.19	37.62	1.28e-06	0.002
Susceptible inoculated vs mock 24 hpi	MtrunA17_Chr4g0064361	MtnsLTP86	non-specific Lipid Transfer Protein	3.21	0.97	13.11	0.00115	0.041
Susceptible inoculated vs mock 24 hpi	MtrunA17_Chr3g0116011	N/A	Putative protein EXORDIUM	3.16	1.44	37.69	1.26e-06	0.002
Susceptible inoculated vs mock 24 hpi	MtrunA17_Chr4g0066361	N/A	Putative adenosylmethionine decarboxylase	3.16	-1.36	14.69	0.000656	0.032
Susceptible inoculated vs mock 24 hpi	MtrunA17_Chr1g0201741	MtPCY25	Plantacyanin/Chemocyanin	3.14	-1.04	15.84	0.000443	0.026
Susceptible inoculated vs mock 24 hpi	MtrunA17_Chr7g0267051	N/A	Putative histone acetyltransferase	3.12	2.92	13.41	0.00103	0.04
Susceptible inoculated vs mock 24 hpi	MtrunA17_Chr2g0313601	N/A	Putative 1,3-beta-glucan synthase	3.1	1.36	16.82	0.00032	0.023
Susceptible inoculated vs mock 24 hpi	MtrunA17_Chr6g0453151	N/A	Putative chlorophyll A-B binding protein	3.09	2.03	19.52	0.000136	0.016
Susceptible inoculated vs mock 24 hpi	MtrunA17_Chr1g0193801	MtMYB058	Myeloblastosis (MYB) transcription factor 58	3.08	-0.6	14.96	0.000597	0.03
Susceptible inoculated vs mock 24 hpi	MtrunA17_Chr6g0451401	N/A	Putative protein-serine/threonine phosphatase	3.07	-1.66	16.85	0.000317	0.022
Susceptible inoculated vs mock 24 hpi	MtrunA17_Chr1g0183231	N/A	Putative protein kinase RLK-Pelle-LRR-XI-1 family	3.06	-0.5	13.4	0.00104	0.04
Susceptible inoculated vs mock 24 hpi	MtrunA17_Chr7g0272141	N/A	Putative pectinesterase	3.05	-1.3	15.7	0.000465	0.027
Susceptible inoculated vs mock 24 hpi	MtrunA17_Chr1g0161771	N/A	Putative Extensin domain-containing protein	3.03	-0.85	14.17	0.000786	0.035
Susceptible inoculated vs mock 24 hpi	MtrunA17_Chr7g0256561	MtSTR	strictosidine synthase-like (TC144098)	3.02	2.32	19.08	0.000155	0.017
Susceptible inoculated vs mock 24 hpi	MtrunA17_Chr7g0222921	N/A	Putative leucine-rich repeat-containing, plant-type, leucine-rich repeat domain superfamily	3.01	3.09	24.53	3.16e-05	0.008
Susceptible inoculated vs mock 24 hpi	MtrunA17_Chr4g0022611	N/A	putative protein	2.97	-0.33	12.73	0.00156	0.049
Susceptible inoculated vs mock 24 hpi	MtrunA17_Chr3g0137381	N/A	Putative calcium uptake protein 1/2/3	2.95	-0.83	12.5	0.00144	0.046
Susceptible inoculated vs mock 24 hpi	MtrunA17_Chr2g0320071	MtPrx57	peroxidase 57	2.95	-0.8	12.72	0.00143	0.046
Susceptible inoculated vs mock 24 hpi	MtrunA17_Chr4g0063251	N/A	Putative protein kinase RLK-Pelle-SD-2b family	2.92	-0.93	13.06	0.00117	0.042
Susceptible inoculated vs mock 24 hpi	MtrunA17_Chr7g0233091	N/A	Putative protein kinase RLK-Pelle-L-LEC family	2.91	-0.44	14.7	0.000655	0.032
Susceptible inoculated vs mock 24 hpi	MtrunA17_Chr2g0306641	MtDELLA3	aspartic acid-glutamic acid-leucine-leucine-alanine 3 (GRAS family transcription factor)	2.9	-1.07	13.5	0.000999	0.039
Susceptible inoculated vs mock 24 hpi	MtrunA17_Chr8g0375791	N/A	Putative Acid phosphatase	2.9	1.78	13.55	0.00098	0.039
Susceptible inoculated vs mock 24 hpi	MtrunA17_Chr8g0373121	N/A	Putative transcription factor MYB/SANT family	2.88	-0.1	14.88	0.000755	0.034
Susceptible inoculated vs mock 24 hpi	MtrunA17_Chr3g0110191	N/A	Putative nepenthesin	2.88	1.77	28.27	1.17e-05	0.005
Susceptible inoculated vs mock 24 hpi	MtrunA17_Chr5g0429341	MtCOLf	constans-like (zinc finger protein)	2.85	4.23	45.97	2.3e-07	0.001
Susceptible inoculated vs mock 24 hpi	MtrunA17_Chr2g0282401	N/A	Putative transcription factor WD40-like family	2.85	-0.32	15.07	0.000577	0.03
Susceptible inoculated vs mock 24 hpi	MtrunA17_Chr1g0200301	N/A	putative protein	2.84	6.68	18.42	0.000191	0.018
Susceptible inoculated vs mock 24 hpi	MtrunA17_Chr5g0406841	N/A	Putative transferase, protein kinase RLK-Pelle-RLCK-VIIa-2 family	2.84	-0.37	16.71	0.000332	0.023
Susceptible inoculated vs mock 24 hpi	MtrunA17_Chr8g0349941	N/A	putative protein	2.79	2.15	14.66	0.000664	0.032
Susceptible inoculated vs mock 24 hpi	MtrunA17_Chr5g0419451	MtCYP78A125	Cytochrome P450 monooxygenase	2.78	0.26	19.92	0.00012	0.015
Susceptible inoculated vs mock 24 hpi	MtrunA17_Chr4g0033401	N/A	Putative beta-glucosidase	2.76	-0.03	13.37	0.00125	0.043
Susceptible inoculated vs mock 24 hpi	MtrunA17_Chr3g0082181	N/A	putative protein	2.7	0.7	13.28	0.00108	0.04
Susceptible inoculated vs mock 24 hpi	MtrunA17_Chr1g0201331	N/A	Putative major intrinsic protein	2.67	0.71	17.34	0.00027	0.021
Susceptible inoculated vs mock 24 hpi	MtrunA17_Chr7g0264351	N/A	Putative phenylalanine ammonia-lyase	2.63	2.76	17.38	0.000267	0.021
Susceptible inoculated vs mock 24 hpi	MtrunA17_Chr6g0469201	N/A	Putative Heat shock protein Hsp90 family	2.63	1.5	12.59	0.00139	0.045
Susceptible inoculated vs mock 24 hpi	MtrunA17_Chr3g0126771	N/A	Putative pectinesterase	2.61	-0.08	13.6	0.000965	0.038
Susceptible inoculated vs mock 24 hpi	MtrunA17_Chr5g0433851	N/A	Putative transcription factor MYB-HB-like family	2.61	6.02	32.32	4.28e-06	0.003
Susceptible inoculated vs mock 24 hpi	MtrunA17_Chr7g0263131	MtZAT11	Putative transcription factor C2H2 family	2.58	0.45	19.15	0.000152	0.017
Susceptible inoculated vs mock 24 hpi	MtrunA17_Chr8g0373111	N/A	Putative transcription factor MYB/SANT family	2.57	0.74	13.42	0.00123	0.043
Susceptible inoculated vs mock 24 hpi	MtrunA17_Chr1g0198941	N/A	putative protein	2.55	2.03	17.44	0.000261	0.021
Susceptible inoculated vs mock 24 hpi	MtrunA17_Chr7g0244231	N/A	Putative disease resistance protein	2.54	0.26	24.7	3.01e-05	0.008
Susceptible inoculated vs mock 24 hpi	MtrunA17_Chr8g0387981	N/A	Putative transcription factor WRKY family	2.53	2.53	26.14	2.04e-05	0.006
Susceptible inoculated vs mock 24 hpi	MtrunA17_Chr4g0056511	N/A	Putative L-ascorbate oxidase	2.52	-0.12	20.05	0.000116	0.015
Susceptible inoculated vs mock 24 hpi	MtrunA17_Chr2g0334191	N/A	Putative protein kinase RLK-Pelle-LRR-XI-1 family	2.5	-0.24	14.01	0.000833	0.035
Susceptible inoculated vs mock 24 hpi	MtrunA17_Chr6g0475451	N/A	Putative F-box domain-containing protein	2.49	-0.7	16.51	0.000354	0.023
Susceptible inoculated vs mock 24 hpi	MtrunA17_Chr6g0469591	N/A	Putative heavy metal-associated domain, HMA, heavy metal-associated domain superfamily	2.44	0.36	14.98	0.000593	0.03
Susceptible inoculated vs mock 24 hpi	MtrunA17_Chr3g0118971	N/A	Putative glucan 1,3-beta-glucosidase	2.43	3.57	49.44	1.2e-07	0.001
Susceptible inoculated vs mock 24 hpi	MtrunA17_Chr7g0250481	N/A	Putative tripeptidyl-peptidase II	2.42	0.85	14.4	0.000727	0.033
Susceptible inoculated vs mock 24 hpi	MtrunA17_Chr4g0050141	N/A	Putative classical arabinogalactan protein	2.4	2.54	33.02	3.63e-06	0.003
Susceptible inoculated vs mock 24 hpi	MtrunA17_Chr4g0054291	N/A	Putative transcription factor bZIP family	2.4	2.44	18.31	0.000198	0.018
Susceptible inoculated vs mock 24 hpi	MtrunA17_Chr3g0077511	N/A	Putative cellulose synthase (UDP-forming)	2.37	0.27	24.49	3.19e-05	0.008
Susceptible inoculated vs mock 24 hpi	MtrunA17_Chr3g0114551	N/A	Putative WEB family protein	2.37	-0.74	17.24	0.000279	0.021
Susceptible inoculated vs mock 24 hpi	MtrunA17_Chr6g0452171	MtABAB28	ATP-Binding-Cassette (ABC) transporter typeB (P-glycoprotein (MDR/PGP/ABCB) efflux/conditional auxin transporter)	2.36	0.81	12.61	0.00138	0.045
Susceptible inoculated vs mock 24 hpi	MtrunA17_Chr6g0480321	N/A	Putative disease resistance protein	2.36	0.44	24.82	2.91e-05	0.007
Susceptible inoculated vs mock 24 hpi	MtrunA17_Chr2g0286051	N/A	Putative Galactose-binding-like domain superfamily	2.35	0.77	13.39	0.00104	0.04
Susceptible inoculated vs mock 24 hpi	MtrunA17_Chr6g0486271	N/A	Putative disease resistance protein	2.33	0.43	14.76	0.000642	0.031
Susceptible inoculated vs mock 24 hpi	MtrunA17_Chr3g0105481	N/A	Putative P-loop containing nucleoside triphosphate hydrolase, leucine-rich repeat domain superfamily	2.32	0.59	13.99	0.00084	0.035
Susceptible inoculated vs mock 24 hpi	MtrunA17_Chr7g0240641	N/A	Putative glutathione transferase	2.32	3.56	14.45	0.000713	0.033
Susceptible inoculated vs mock 24 hpi	MtrunA17_Chr4g0038671	N/A	Putative laccase	2.32	2.74	21.58	7.3e-05	0.011
Susceptible inoculated vs mock 24 hpi	MtrunA17_Chr8g0356301	N/A	Putative DNA-3-methyladenine glycosylase I	2.31	2.22	18.47	0.000189	0.018
Susceptible inoculated vs mock 24 hpi	MtrunA17_Chr7g0269511	N/A	Putative pectinesterase	2.29	2.18	13.65	0.000947	0.038
Susceptible inoculated vs mock 24 hpi	MtrunA17_Chr6g0480981	N/A	Putative disease resistance protein	2.29	1.49	30.69	6.34e-06	0.003
Susceptible inoculated vs mock 24 hpi	MtrunA17_Chr3g0117131	MtTAR2	tryptophan aminotransferase-related protein	2.29	-0.43	18.87	0.000166	0.017
Susceptible inoculated vs mock 24 hpi	MtrunA17_Chr8g0377341	MtCYP78A126	Cytochrome P450 monooxygenase	2.28	1.78	14.15	0.000793	0.035
Susceptible inoculated vs mock 24 hpi	MtrunA17_Chr3g0092241	N/A	Putative disease resistance protein	2.28	-0.66	15.34	0.000524	0.029
Susceptible inoculated vs mock 24 hpi	MtrunA17_Chr4g0026941	MtCYP94C9	Cytochrome P450 monooxygenase	2.28	0.72	12.84	0.00127	0.044
Susceptible inoculated vs mock 24 hpi	MtrunA17_Chr2g0317871	N/A	Putative CBS domain-containing protein	2.27	0.64	37.73	1.25e-06	0.002
Susceptible inoculated vs mock 24 hpi	MtrunA17_Chr3g0132121	N/A	Putative phosphoesterase, alkaline-phosphatase-like, core domain superfamily	2.27	0.34	19.13	0.000153	0.017
Susceptible inoculated vs mock 24 hpi	MtrunA17_Chr3g0128631	N/A	Putative probable zinc-ribbon domain, plant, protein enhanced disease resistance 4	2.26	0.29	26.06	2.08e-05	0.006
Susceptible inoculated vs mock 24 hpi	MtrunA17_Chr8g0366611	N/A	putative protein	2.25	1.33	17.85	0.000229	0.02
Susceptible inoculated vs mock 24 hpi	MtrunA17_Chr7g0263701	N/A	Putative interactor of constitutive active ROPs	2.24	-0.26	18.74	0.000173	0.017
Susceptible inoculated vs mock 24 hpi	MtrunA17_Chr5g0394841	N/A	Putative 12-oxophytodienoate reductase	2.24	5.05	17.07	0.000295	0.022
Susceptible inoculated vs mock 24 hpi	MtrunA17_Chr2g0327891	N/A	Putative alpha-galactosidase	2.24	2.69	21.88	6.7e-05	0.011
Susceptible inoculated vs mock 24 hpi	MtrunA17_Chr5g0416391	N/A	Putative transcription factor Homobox-WOX family	2.23	2.84	13.97	0.000845	0.035
Susceptible inoculated vs mock 24 hpi	MtrunA17_Chr7g0269421	N/A	Putative Late embryogenesis abundant protein, LEA_3 subgroup	2.22	4.96	16.18	0.000395	0.025
Susceptible inoculated vs mock 24 hpi	MtrunA17_Chr6g0478081	MtADH6	Putative alcohol dehydrogenase	2.2	0.8	21.93	6.59e-05	0.011
Susceptible inoculated vs mock 24 hpi	MtrunA17_Chr5g0412181	N/A	Putative nucleobase cation symporter 2 family	2.2	-0.67	14.89	0.000612	0.031
Susceptible inoculated vs mock 24 hpi	MtrunA17_Chr2g0320601	N/A	Putative phosphatidylinositol N-acetylglucosaminyltransferase	2.2	-0.95	24.29	3.38e-05	0.008
Susceptible inoculated vs mock 24 hpi	MtrunA17_Chr1g0147111	N/A	Putative transcription factor C2C2-CO-like family	2.16	2.77	12.76	0.0013	0.044
Susceptible inoculated vs mock 24 hpi	MtrunA17_Chr4g0030501	N/A	Putative 6-phosphofructokinase	2.14	-0.9	13.35	0.00105	0.04
Susceptible inoculated vs mock 24 hpi	MtrunA17_Chr3g0127611	N/A	Putative polygalacturonate 4-alpha-galacturonosyltransferase	2.13	1.24	21.13	8.35e-05	0.012
Susceptible inoculated vs mock 24 hpi	MtrunA17_Chr7g0245371	MtCML39|MtCML42	Calmodulin-like 39|Calmodulin-like 42	2.13	2.25	17.45	0.000261	0.021
Susceptible inoculated vs mock 24 hpi	MtrunA17_Chr1g0190851	MtGT-5	trihelix transcription factor (GT) 5	2.12	-0.57	12.28	0.00156	0.049
Susceptible inoculated vs mock 24 hpi	MtrunA17_Chr1g0183021	N/A	Putative ketohexokinase	2.11	2.15	24.39	3.28e-05	0.008
Susceptible inoculated vs mock 24 hpi	MtrunA17_Chr3g0116001	N/A	Putative protein EXORDIUM	2.11	4.29	27.02	1.61e-05	0.006
Susceptible inoculated vs mock 24 hpi	MtrunA17_Chr2g0329371	MtCML12	Calmodulin-like 12	2.11	2.99	23.3	4.45e-05	0.009
Susceptible inoculated vs mock 24 hpi	MtrunA17_Chr5g0436131	N/A	putative protein	2.09	4.99	15.56	0.000488	0.027
Susceptible inoculated vs mock 24 hpi	MtrunA17_Chr6g0456421	N/A	putative protein	2.07	-0.51	14.12	0.0008	0.035
Susceptible inoculated vs mock 24 hpi	MtrunA17_Chr4g0051881	N/A	Putative transcription factor WRKY family	2.06	0.69	12.26	0.00157	0.049
Susceptible inoculated vs mock 24 hpi	MtrunA17_Chr4g0064081	N/A	Putative clathrin coat assembly protein AP180	2.05	0.68	16.16	0.000398	0.025
Susceptible inoculated vs mock 24 hpi	MtrunA17_Chr5g0418841	N/A	Putative UDP-glucose 6-dehydrogenase	2.05	0.53	23.64	4.04e-05	0.009
Susceptible inoculated vs mock 24 hpi	MtrunA17_Chr5g0403231	N/A	Putative ternary complex factor MIP1, leucine-zipper	2.04	-0.32	31.24	5.56e-06	0.003
Susceptible inoculated vs mock 24 hpi	MtrunA17_Chr1g0190281	N/A	Putative ankyrin repeat domain-containing protein	2.04	-0.04	14.85	0.000622	0.031
Susceptible inoculated vs mock 24 hpi	MtrunA17_Chr3g0126661	N/A	Putative 1,4-beta-D-xylan synthase	2.03	-0.21	20.02	0.000117	0.015
Susceptible inoculated vs mock 24 hpi	MtrunA17_Chr4g0054241	N/A	Putative VQ motif-containing protein	2.02	1.76	16.68	0.000335	0.023
Susceptible inoculated vs mock 24 hpi	MtrunA17_Chr2g0293201	N/A	Putative CRAL-TRIO lipid binding domain, GOLD domain, CRAL/TRIO domain, CRAL/TRIO domain superfamily	2.02	-0.31	16.54	0.000351	0.023
Susceptible inoculated vs mock 24 hpi	MtrunA17_Chr5g0400681	N/A	Putative protein kinase RLK-Pelle-LRR-XI-1 family	1.99	1.78	25.86	2.19e-05	0.006
Susceptible inoculated vs mock 24 hpi	MtrunA17_Chr5g0394621	MtHAG24	Histone acetyltransferase of the GNAT family	1.97	2.14	15.25	0.000541	0.029
Susceptible inoculated vs mock 24 hpi	MtrunA17_Chr7g0275731	N/A	Putative nepenthesin	1.97	3.28	21.41	7.69e-05	0.011
Susceptible inoculated vs mock 24 hpi	MtrunA17_Chr5g0431191	N/A	Putative dual-specificity kinase TKL-Pl-7 family	1.97	-0.33	23.92	3.74e-05	0.008
Susceptible inoculated vs mock 24 hpi	MtrunA17_Chr3g0113891	N/A	Putative transcription factor AS2-LOB family	1.95	-0.06	13.23	0.0011	0.041
Susceptible inoculated vs mock 24 hpi	MtrunA17_Chr4g0029671	MtARF12|MtARF4a	auxin response factor 12	1.93	1.91	23.47	4.24e-05	0.009
Susceptible inoculated vs mock 24 hpi	MtrunA17_Chr3g0112581	N/A	hypothetical protein	1.93	0.23	13.88	0.000871	0.036
Susceptible inoculated vs mock 24 hpi	MtrunA17_Chr6g0481001	N/A	Putative disease resistance protein	1.91	1.67	19.82	0.000124	0.015
Susceptible inoculated vs mock 24 hpi	MtrunA17_Chr2g0332221	MtABCG11	ATP-binding cassette (ABC) transporter type G (XM_003597770)	1.91	5.51	12.68	0.00134	0.045
Susceptible inoculated vs mock 24 hpi	MtrunA17_Chr8g0347251	MtWRKY46	WRKY family transcription factor (TC86532)	1.89	2.18	25.25	2.59e-05	0.007
Susceptible inoculated vs mock 24 hpi	MtrunA17_Chr3g0128731	N/A	Putative protein kinase RLK-Pelle-LRR-VII-1 family	1.88	2.98	33.5	3.24e-06	0.003
Susceptible inoculated vs mock 24 hpi	MtrunA17_Chr3g0131571	N/A	Putative Rubredoxin-like domain-containing protein	1.88	2.38	25.95	2.15e-05	0.006
Susceptible inoculated vs mock 24 hpi	MtrunA17_Chr3g0130281	MtPUB27	Plant U-box protein 27	1.88	0.92	16.5	0.000355	0.023
Susceptible inoculated vs mock 24 hpi	MtrunA17_Chr1g0156321	N/A	Putative transcription factor ARF family	1.84	2.28	27.67	1.36e-05	0.006
Susceptible inoculated vs mock 24 hpi	MtrunA17_Chr3g0085561	N/A	Putative disease resistance protein	1.84	1.36	15.23	0.000544	0.029
Susceptible inoculated vs mock 24 hpi	MtrunA17_Chr6g0479671	N/A	Putative disease resistance protein	1.84	-0.12	22.29	0.00023	0.02
Susceptible inoculated vs mock 24 hpi	MtrunA17_Chr7g0271411	N/A	Putative glucan endo-1,3-beta-D-glucosidase	1.84	1.45	22.71	5.26e-05	0.01
Susceptible inoculated vs mock 24 hpi	MtrunA17_Chr2g0330471	N/A	Putative protein kinase RLK-Pelle-PERK-2 family	1.82	1.59	12.3	0.00155	0.048
Susceptible inoculated vs mock 24 hpi	MtrunA17_Chr8g0374251	N/A	Putative transcription factor C2C2-Dof family	1.81	0.67	39.14	9.21e-07	0.002
Susceptible inoculated vs mock 24 hpi	MtrunA17_Chr3g0109621	N/A	Putative GYF-like domain superfamily protein	1.8	-0.05	17.99	0.000219	0.019
Susceptible inoculated vs mock 24 hpi	MtrunA17_Chr2g0308381	AtCOBRA-like	COBRA-like (cell expansion protein)	1.8	0.74	15.99	0.000421	0.025
Susceptible inoculated vs mock 24 hpi	MtrunA17_Chr2g0285461	MtARF6|MtARF19a	auxin response factor 6	1.78	4.16	37.77	1.24e-06	0.002
Susceptible inoculated vs mock 24 hpi	MtrunA17_Chr8g0338731	N/A	Putative DOMON domain-containing protein	1.78	2.14	13.17	0.00112	0.041
Susceptible inoculated vs mock 24 hpi	MtrunA17_Chr6g0485991	N/A	Putative disease resistance protein	1.77	3	26.69	1.76e-05	0.006
Susceptible inoculated vs mock 24 hpi	MtrunA17_Chr3g0113651	N/A	Putative transcription factor C3H family	1.77	3.06	15.81	0.000448	0.026
Susceptible inoculated vs mock 24 hpi	MtrunA17_Chr1g0209861	MtCOLk	constans-like (zinc finger protein)	1.76	7.19	21.45	7.6e-05	0.011
Susceptible inoculated vs mock 24 hpi	MtrunA17_Chr8g0362151	N/A	Putative transcription factor Homobox-WOX family	1.76	2.75	12.43	0.00147	0.047
Susceptible inoculated vs mock 24 hpi	MtrunA17_Chr1g0209071	N/A	Putative transcription factor interactor and regulator Znf-B family	1.75	3.77	34.77	2.42e-06	0.002
Susceptible inoculated vs mock 24 hpi	MtrunA17_Chr3g0138161	N/A	Putative bicarbonate transporter	1.75	1.32	13.99	0.000838	0.035
Susceptible inoculated vs mock 24 hpi	MtrunA17_Chr4g0004441	N/A	putative protein	1.74	1.81	20.79	9.24e-05	0.012
Susceptible inoculated vs mock 24 hpi	MtrunA17_Chr2g0328531	N/A	Putative transcription factor C2H2 family	1.73	3.3	35.75	1.94e-06	0.002
Susceptible inoculated vs mock 24 hpi	MtrunA17_Chr7g0215281	N/A	Putative transcription factor AS2-LOB family	1.72	2.46	34.68	2.47e-06	0.002
Susceptible inoculated vs mock 24 hpi	MtrunA17_Chr7g0252631	N/A	Putative xyloglucan:xyloglucosyl transferase	1.72	4.02	21.86	6.73e-05	0.011
Susceptible inoculated vs mock 24 hpi	MtrunA17_Chr3g0104551	N/A	Putative villin headpiece, villin/Gelsolin, ADF-H/Gelsolin-like domain superfamily	1.71	4.21	74.46	2.24e-09	0
Susceptible inoculated vs mock 24 hpi	MtrunA17_Chr8g0366751	N/A	Putative transcription factor bHLH family	1.7	2.96	29.82	7.88e-06	0.004
Susceptible inoculated vs mock 24 hpi	MtrunA17_Chr3g0105941	N/A	Putative gamma interferon inducible lysosomal thiol reductase GILT	1.7	0.65	19.59	0.000133	0.015
Susceptible inoculated vs mock 24 hpi	MtrunA17_Chr1g0159111	N/A	Putative disease resistance protein	1.7	2.58	32.06	4.56e-06	0.003
Susceptible inoculated vs mock 24 hpi	MtrunA17_Chr8g0355421	N/A	Putative P-type Ca(2+) transporter	1.7	2.14	12.66	0.00136	0.045
Susceptible inoculated vs mock 24 hpi	MtrunA17_Chr5g0409411	N/A	Putative sterol 24-C-methyltransferase	1.7	4.23	39.9	7.83e-07	0.001
Susceptible inoculated vs mock 24 hpi	MtrunA17_Chr5g0402831	N/A	Putative L-ascorbate oxidase	1.69	1.04	15.81	0.000448	0.026
Susceptible inoculated vs mock 24 hpi	MtrunA17_Chr8g0386781	N/A	Putative purine-nucleoside phosphorylase	1.68	1.42	15.03	0.000584	0.03
Susceptible inoculated vs mock 24 hpi	MtrunA17_Chr8g0385051	N/A	Putative transferase, protein kinase RLK-Pelle-LRR-II family	1.68	5.08	47.84	1.61e-07	0.001
Susceptible inoculated vs mock 24 hpi	MtrunA17_Chr4g0004821	MtpGlcT3|MtSGB1.1	Probable plastidic glucose transporter|suppressor of G protein beta 1	1.67	-0.03	16.35	0.000374	0.024
Susceptible inoculated vs mock 24 hpi	MtrunA17_Chr7g0255791	N/A	Putative purine-nucleoside phosphorylase	1.67	1.64	12.91	0.00124	0.043
Susceptible inoculated vs mock 24 hpi	MtrunA17_Chr1g0208621	N/A	Putative PADRE domain-containing protein	1.66	1.41	15.04	0.000582	0.03
Susceptible inoculated vs mock 24 hpi	MtrunA17_Chr4g0037221	N/A	Putative tripeptidyl-peptidase II	1.66	2.67	25.7	2.29e-05	0.006
Susceptible inoculated vs mock 24 hpi	MtrunA17_Chr4g0062741	N/A	Putative transcription factor MYB/SANT family	1.66	1.11	15.98	0.000423	0.025
Susceptible inoculated vs mock 24 hpi	MtrunA17_Chr4g0072641	N/A	Putative xyloglucan:xyloglucosyl transferase	1.66	3.81	18.49	0.000187	0.018
Susceptible inoculated vs mock 24 hpi	MtrunA17_Chr1g0182011	N/A	Putative BKI1/Probable membrane-associated kinase regulator 1/3/4	1.65	1.7	17.83	0.00023	0.02
Susceptible inoculated vs mock 24 hpi	MtrunA17_Chr8g0366871	N/A	Putative chromatin regulator PHD family	1.62	2.58	14.23	0.000771	0.035
Susceptible inoculated vs mock 24 hpi	MtrunA17_Chr2g0316931	N/A	Putative transcription factor AP2-EREBP family	1.62	4.78	45.94	2.32e-07	0.001
Susceptible inoculated vs mock 24 hpi	MtrunA17_Chr3g0142731	N/A	Putative purine-nucleoside phosphorylase	1.61	2.1	14.27	0.000761	0.034
Susceptible inoculated vs mock 24 hpi	MtrunA17_Chr8g0376961	N/A	Putative ABC-type xenobiotic transporter	1.61	2.85	12.27	0.00156	0.049
Susceptible inoculated vs mock 24 hpi	MtrunA17_Chr5g0402291	N/A	Putative transcription factor HSF-type-DNA-binding family	1.61	3.91	16.81	0.000321	0.023
Susceptible inoculated vs mock 24 hpi	MtrunA17_Chr8g0382191	MtCAMTA7	Calmodulin-binding transcription activator 7	1.6	3.24	14.14	0.000796	0.035
Susceptible inoculated vs mock 24 hpi	MtrunA17_Chr6g0454951	N/A	Putative disease resistance protein	1.59	2.52	19.61	0.000132	0.015
Susceptible inoculated vs mock 24 hpi	MtrunA17_Chr7g0222901	N/A	Putative leucine-rich repeat-containing, plant-type, leucine-rich repeat domain superfamily	1.59	3.99	12.43	0.00148	0.047
Susceptible inoculated vs mock 24 hpi	MtrunA17_Chr3g0109631	N/A	Putative chromatin regulator PHD family	1.59	0.4	12.74	0.00131	0.045
Susceptible inoculated vs mock 24 hpi	MtrunA17_Chr2g0331671	N/A	Putative Late embryogenesis abundant protein, LEA_2 subgroup	1.58	1.37	13.96	0.000849	0.035
Susceptible inoculated vs mock 24 hpi	MtrunA17_Chr8g0381741	N/A	Putative transcription factor Homobox-WOX family	1.58	4.57	30.78	6.22e-06	0.003
Susceptible inoculated vs mock 24 hpi	MtrunA17_Chr7g0263321	N/A	Putative UPF0014 family protein	1.58	1.12	16.12	0.000404	0.025
Susceptible inoculated vs mock 24 hpi	MtrunA17_Chr5g0415641	N/A	Putative TIR domain-containing protein	1.56	2.43	17.71	0.00024	0.02
Susceptible inoculated vs mock 24 hpi	MtrunA17_Chr2g0331871	N/A	Putative transcription factor OFP family	1.56	2.43	13.5	0.000998	0.039
Susceptible inoculated vs mock 24 hpi	MtrunA17_Chr8g0347491	N/A	Putative formin, FH2 domain, Formin-like family, plant, formin, FH2 domain superfamily	1.56	1.89	27.38	1.47e-05	0.006
Susceptible inoculated vs mock 24 hpi	MtrunA17_Chr2g0300251	N/A	Putative disease resistance protein	1.55	1.16	15.33	0.000528	0.029
Susceptible inoculated vs mock 24 hpi	MtrunA17_Chr8g0386691	N/A	Putative poly(A)-specific ribonuclease	1.55	2.55	22.94	4.94e-05	0.009
Susceptible inoculated vs mock 24 hpi	MtrunA17_Chr5g0409961	N/A	putative protein	1.54	0.87	15.98	0.000422	0.025
Susceptible inoculated vs mock 24 hpi	MtrunA17_Chr1g0188171	MtCML10	Calmodulin-like 10	1.52	1.3	16.57	0.000348	0.023
Susceptible inoculated vs mock 24 hpi	MtrunA17_Chr3g0096261	N/A	Putative 1,3-beta-glucan synthase	1.51	1.28	12.3	0.00155	0.048
Susceptible inoculated vs mock 24 hpi	MtrunA17_Chr2g0283421	N/A	Putative SGNH hydrolase-type esterase domain, SGNH hydrolase superfamily	1.51	2.89	25.9	2.17e-05	0.006
Susceptible inoculated vs mock 24 hpi	MtrunA17_Chr3g0081371	N/A	Putative disease resistance protein	1.5	2.26	20.4	0.000104	0.014
Susceptible inoculated vs mock 24 hpi	MtrunA17_Chr5g0440211	N/A	Putative protein kinase RLK-Pelle-LRR-XI-1 family	1.5	0.99	24.05	3.6e-05	0.008
Susceptible inoculated vs mock 24 hpi	MtrunA17_Chr2g0330291	MtBGAL8	beta-galactosidase 8	1.48	2.17	13.76	0.000911	0.037
Susceptible inoculated vs mock 24 hpi	MtrunA17_Chr5g0431441	N/A	Putative cyanohydrin beta-glucosyltransferase	1.45	0.64	15.13	0.000565	0.03
Susceptible inoculated vs mock 24 hpi	MtrunA17_Chr8g0357991	N/A	Putative protein kinase RLK-Pelle-DLSV family	1.44	0.79	13.31	0.00107	0.04
Susceptible inoculated vs mock 24 hpi	MtrunA17_Chr1g0186821	MtPT5	phosphate transporter	1.44	7.15	14.33	0.000745	0.034
Susceptible inoculated vs mock 24 hpi	MtrunA17_Chr2g0314871	N/A	Putative transferase, protein kinase RLK-Pelle-DLSV family	1.44	2.22	17.2	0.000282	0.021
Susceptible inoculated vs mock 24 hpi	MtrunA17_Chr2g0306781	N/A	Putative very-long-chain 3-oxoacyl-CoA synthase	1.44	2.79	29.36	8.83e-06	0.004
Susceptible inoculated vs mock 24 hpi	MtrunA17_Chr3g0137001	N/A	hypothetical protein	1.43	1.16	18.53	0.000185	0.018
Susceptible inoculated vs mock 24 hpi	MtrunA17_Chr5g0433871	N/A	Putative UTP--glucose-1-phosphate uridylyltransferase	1.43	2.21	19.17	0.000151	0.017
Susceptible inoculated vs mock 24 hpi	MtrunA17_Chr7g0223311	N/A	Putative transcription factor C2C2-Dof family	1.43	1.13	22.28	5.96e-05	0.01
Susceptible inoculated vs mock 24 hpi	MtrunA17_Chr6g0452111	MtABAB26	ATP-Binding-Cassette (ABC) transporter typeB (P-glycoprotein (MDR/PGP/ABCB) efflux/conditional auxin transporter)	1.42	4.23	16.19	0.000394	0.025
Susceptible inoculated vs mock 24 hpi	MtrunA17_Chr4g0027171	N/A	Putative uncharacterized protein	1.41	5.38	14.86	0.000619	0.031
Susceptible inoculated vs mock 24 hpi	MtrunA17_Chr7g0250821	N/A	putative protein	1.39	0.79	21.97	6.52e-05	0.011
Susceptible inoculated vs mock 24 hpi	MtrunA17_Chr1g0152771	N/A	Putative tripeptidyl-peptidase II	1.38	4.55	14	0.000836	0.035
Susceptible inoculated vs mock 24 hpi	MtrunA17_Chr1g0197371	N/A	Putative malate dehydrogenase (NADP(+))	1.37	3.75	20.43	0.000103	0.014
Susceptible inoculated vs mock 24 hpi	MtrunA17_Chr4g0050881	N/A	Putative EamA domain-containing protein	1.37	5.04	13.45	0.00102	0.039
Susceptible inoculated vs mock 24 hpi	MtrunA17_Chr8g0378621	MtBG1	beta-1,3-Glucanase 1	1.37	0.56	13.27	0.00108	0.04
Susceptible inoculated vs mock 24 hpi	MtrunA17_Chr4g0054811	N/A	Putative protein-serine/threonine phosphatase	1.37	1.37	16.11	0.000405	0.025
Susceptible inoculated vs mock 24 hpi	MtrunA17_Chr4g0059021	N/A	Putative phosphotransferase with an alcohol group as acceptor	1.37	0.73	16.13	0.000402	0.025
Susceptible inoculated vs mock 24 hpi	MtrunA17_Chr3g0115561	MtLAT52/POE_26	Late Anther Tomato52/Pollen Ole e 1 Allergen and Extensin	1.36	3.94	18.86	0.000166	0.017
Susceptible inoculated vs mock 24 hpi	MtrunA17_Chr6g0481481	N/A	putative protein	1.36	1.2	13.21	0.00111	0.041
Susceptible inoculated vs mock 24 hpi	MtrunA17_Chr5g0433601	N/A	Putative 15-cis-phytoene synthase	1.36	1.64	19	0.000159	0.017
Susceptible inoculated vs mock 24 hpi	MtrunA17_Chr5g0431311	N/A	Putative cinnamoyl-CoA reductase	1.35	1.25	14.21	0.000777	0.035
Susceptible inoculated vs mock 24 hpi	MtrunA17_Chr8g0372931	N/A	Putative Chaperone J-domain superfamily	1.35	1.99	36.07	1.8e-06	0.002
Susceptible inoculated vs mock 24 hpi	MtrunA17_Chr2g0320581	N/A	Putative lysosomal Pro-Xaa carboxypeptidase	1.34	2.45	12.66	0.00136	0.045
Susceptible inoculated vs mock 24 hpi	MtrunA17_Chr7g0258311	N/A	Putative leucine-rich repeat-containing, plant-type, leucine-rich repeat domain superfamily	1.34	1.66	14.53	0.000694	0.033
Susceptible inoculated vs mock 24 hpi	MtrunA17_Chr6g0461731	N/A	Putative xyloglucan:xyloglucosyl transferase	1.33	2.2	14.21	0.000777	0.035
Susceptible inoculated vs mock 24 hpi	MtrunA17_Chr2g0331411	N/A	Putative transcription factor interactor and regulator AUX-IAA family	1.33	2.9	18.31	0.000198	0.018
Susceptible inoculated vs mock 24 hpi	MtrunA17_Chr7g0238651	MtAS1|MtMYB138	assymetric leaves 1|Myeloblastosis (MYB) transcription factor 138	1.32	2.15	17.35	0.000269	0.021
Susceptible inoculated vs mock 24 hpi	MtrunA17_Chr4g0044581	N/A	Putative caffeoyl-CoA O-methyltransferase	1.32	5.12	13.11	0.00115	0.041
Susceptible inoculated vs mock 24 hpi	MtrunA17_Chr4g0073471	N/A	Putative protein kinase RLK-Pelle-LRR-II family	1.32	2.15	22.62	5.4e-05	0.01
Susceptible inoculated vs mock 24 hpi	MtrunA17_Chr2g0277081	N/A	Putative protein kinase RLK-Pelle-LRR-XI-1 family	1.32	2.17	21.6	7.26e-05	0.011
Susceptible inoculated vs mock 24 hpi	MtrunA17_Chr3g0121001	N/A	Putative 6'-deoxychalcone synthase	1.31	6.8	13.02	0.00119	0.042
Susceptible inoculated vs mock 24 hpi	MtrunA17_Chr6g0480681	N/A	Putative cyclic nucleotide-binding domain, Ion transport domain, rmlC-like jelly roll	1.3	3.03	12.66	0.00136	0.045
Susceptible inoculated vs mock 24 hpi	MtrunA17_Chr4g0027061	MtIDA25	Inflorescence Deficient in Abscission	1.3	1.29	17.87	0.000228	0.02
Susceptible inoculated vs mock 24 hpi	MtrunA17_Chr6g0453051	MtABAB29	ATP-Binding-Cassette (ABC) transporter typeB (P-glycoprotein (MDR/PGP/ABCB) efflux/conditional auxin transporter)	1.29	2.81	12.61	0.00138	0.045
Susceptible inoculated vs mock 24 hpi	MtrunA17_Chr1g0160791	N/A	putative protein	1.29	3.27	29.58	8.37e-06	0.004
Susceptible inoculated vs mock 24 hpi	MtrunA17_Chr7g0250631	N/A	Putative protein kinase AGC-RSK-2 family	1.28	3.65	29.55	8.42e-06	0.004
Susceptible inoculated vs mock 24 hpi	MtrunA17_Chr1g0155721	N/A	Putative monodehydroascorbate reductase (NADH)	1.28	5.07	17.27	0.000276	0.021
Susceptible inoculated vs mock 24 hpi	MtrunA17_Chr2g0321731	N/A	Putative protein BRANCHLESS TRICHOME	1.27	2.35	18.91	0.000164	0.017
Susceptible inoculated vs mock 24 hpi	MtrunA17_Chr3g0143321	N/A	Putative 23S rRNA pseudouridine(1911/1915/1917) synthase	1.27	1.27	19.27	0.000147	0.017
Susceptible inoculated vs mock 24 hpi	MtrunA17_Chr7g0251511	N/A	putative protein	1.27	3.65	46.82	1.96e-07	0.001
Susceptible inoculated vs mock 24 hpi	MtrunA17_Chr7g0255531	N/A	Putative cytochrome P450	1.27	4.12	30.95	5.96e-06	0.003
Susceptible inoculated vs mock 24 hpi	MtrunA17_Chr3g0126171	N/A	Putative thioredoxin-dependent peroxiredoxin	1.27	2.8	21.26	8.02e-05	0.012
Susceptible inoculated vs mock 24 hpi	MtrunA17_Chr8g0384041	MtPUB63	Plant U-box protein 63	1.26	2.4	18.04	0.000216	0.019
Susceptible inoculated vs mock 24 hpi	MtrunA17_Chr8g0379931	N/A	Putative protein kinase RLK-Pelle-DLSV family	1.26	2.46	15.21	0.000549	0.029
Susceptible inoculated vs mock 24 hpi	MtrunA17_Chr7g0267151	N/A	Putative thioredoxin-dependent peroxiredoxin	1.26	3.98	15.68	0.000467	0.027
Susceptible inoculated vs mock 24 hpi	MtrunA17_Chr1g0157401	N/A	Putative AMP-dependent synthetase/ligase, AMP-binding, AMP-binding enzyme domain, ANL	1.25	0.46	14.84	0.000624	0.031
Susceptible inoculated vs mock 24 hpi	MtrunA17_Chr3g0137141	N/A	putative protein	1.24	1.8	18.34	0.000196	0.018
Susceptible inoculated vs mock 24 hpi	MtrunA17_Chr8g0366881	N/A	Putative transcription factor interactor and regulator AUX-IAA family	1.24	3.92	27.99	1.25e-05	0.005
Susceptible inoculated vs mock 24 hpi	MtrunA17_Chr3g0083561	N/A	Putative orotidine-5'-phosphate decarboxylase, Orotate phosphoribosyltransferase	1.24	2.83	22.67	5.32e-05	0.01
Susceptible inoculated vs mock 24 hpi	MtrunA17_Chr7g0241321	N/A	putative protein	1.23	1.37	14.29	0.000755	0.034
Susceptible inoculated vs mock 24 hpi	MtrunA17_Chr4g0038751	N/A	Putative transcription factor NAM family	1.23	3.88	16.53	0.000352	0.023
Susceptible inoculated vs mock 24 hpi	MtrunA17_Chr2g0309291	N/A	Putative myosin ATPase	1.23	0.84	12.36	0.00152	0.048
Susceptible inoculated vs mock 24 hpi	MtrunA17_Chr1g0198191	MtCYP77A12	Cytochrome P450 monooxygenase	1.23	0.68	15.52	0.000494	0.028
Susceptible inoculated vs mock 24 hpi	MtrunA17_Chr1g0184791	N/A	Putative transcription factor interactor and regulator AUX-IAA family	1.22	5.34	15.58	0.000484	0.027
Susceptible inoculated vs mock 24 hpi	MtrunA17_Chr4g0046561	N/A	Putative triose phosphate/phosphoenolpyruvate translocator, sugar phosphate transporter	1.21	4.9	19.63	0.000131	0.015
Susceptible inoculated vs mock 24 hpi	MtrunA17_Chr4g0053961	MtHAG20	Histone acetyltransferase of the GNAT family	1.21	2.69	12.69	0.00134	0.045
Susceptible inoculated vs mock 24 hpi	MtrunA17_Chr4g0047141	N/A	Putative VQ motif-containing protein 4/11/13/19/31/33	1.21	3.58	13.43	0.00102	0.04
Susceptible inoculated vs mock 24 hpi	MtrunA17_Chr7g0254091	N/A	Putative sodium/calcium exchanger membrane region, NCX, central ion-binding domain superfamily	1.21	2.62	18.94	0.000163	0.017
Susceptible inoculated vs mock 24 hpi	MtrunA17_Chr5g0427251	N/A	putative protein	1.2	1.18	13.15	0.00113	0.041
Susceptible inoculated vs mock 24 hpi	MtrunA17_Chr4g0064711	MtMGDG2-like	Putative monogalactosyldiacylglycerol synthase	1.2	1.15	13.68	0.000938	0.038
Susceptible inoculated vs mock 24 hpi	MtrunA17_Chr4g0028961	N/A	Putative transcription factor C2C2-GATA family	1.2	2.36	16.94	0.000308	0.022
Susceptible inoculated vs mock 24 hpi	MtrunA17_Chr1g0168311	N/A	Putative Gnk2-like domain-containing protein	1.18	0.85	13.12	0.00114	0.041
Susceptible inoculated vs mock 24 hpi	MtrunA17_Chr7g0240771	N/A	putative protein	1.18	1.39	26.34	1.93e-05	0.006
Susceptible inoculated vs mock 24 hpi	MtrunA17_Chr4g0076261	N/A	Putative heavy metal-associated domain superfamily, protein PYRICULARIA ORYZAE RESISTANCE 21	1.17	4.48	17.37	0.000268	0.021
Susceptible inoculated vs mock 24 hpi	MtrunA17_Chr4g0054471	N/A	putative protein	1.17	2.56	30.59	6.5e-06	0.003
Susceptible inoculated vs mock 24 hpi	MtrunA17_Chr4g0044271	N/A	putative protein	1.17	1.93	17.13	0.00029	0.022
Susceptible inoculated vs mock 24 hpi	MtrunA17_Chr7g0223181	N/A	Putative Heat shock protein 70 family	1.16	4.11	17.59	0.000249	0.021
Susceptible inoculated vs mock 24 hpi	MtrunA17_Chr3g0143441	N/A	Putative methyltransferase	1.16	5.04	14.47	0.000708	0.033
Susceptible inoculated vs mock 24 hpi	MtrunA17_Chr3g0089991	N/A	Putative disease resistance protein	1.16	1.98	16.53	0.000352	0.023
Susceptible inoculated vs mock 24 hpi	MtrunA17_Chr4g0076521	N/A	Putative SKP1/BTB/POZ domain superfamily, NPH3 domain, NPH3/RPT2-like family protein	1.16	2.5	18.38	0.000194	0.018
Susceptible inoculated vs mock 24 hpi	MtrunA17_Chr7g0261201	N/A	Putative transcription factor AP2-EREBP family	1.16	4.95	14.05	0.00082	0.035
Susceptible inoculated vs mock 24 hpi	MtrunA17_Chr3g0107851	N/A	Putative RNA helicase	1.15	1.53	15.25	0.000541	0.029
Susceptible inoculated vs mock 24 hpi	MtrunA17_Chr3g0110121	MtPUB22	Plant U-box protein 22	1.15	2.73	25	2.77e-05	0.007
Susceptible inoculated vs mock 24 hpi	MtrunA17_Chr4g0000411	N/A	Putative uncharacterized membrane protein	1.15	2.78	13.91	0.000862	0.036
Susceptible inoculated vs mock 24 hpi	MtrunA17_Chr7g0260511	N/A	Putative protein LONGIFOLIA 1/2	1.15	2.29	18.69	0.000175	0.018
Susceptible inoculated vs mock 24 hpi	MtrunA17_Chr7g0245181	N/A	putative protein	1.14	1.18	13.3	0.00107	0.04
Susceptible inoculated vs mock 24 hpi	MtrunA17_Chr8g0380511	N/A	Putative neprosin	1.14	2.94	27.16	1.56e-05	0.006
Susceptible inoculated vs mock 24 hpi	MtrunA17_Chr1g0209281	N/A	Putative modifying wall lignin-1/2	1.14	3.28	16.27	0.000384	0.024
Susceptible inoculated vs mock 24 hpi	MtrunA17_Chr3g0127951	MtLEA	Late Embryogenesis Abundant	1.14	3.62	16.79	0.000323	0.023
Susceptible inoculated vs mock 24 hpi	MtrunA17_Chr3g0103031	N/A	Putative chromatin remodeling & transcription regulator BTB-POZ family	1.13	3.99	21.33	7.87e-05	0.011
Susceptible inoculated vs mock 24 hpi	MtrunA17_Chr1g0208141	N/A	Putative phosphoglycerate dehydrogenase	1.13	4.51	16.28	0.000382	0.024
Susceptible inoculated vs mock 24 hpi	MtrunA17_Chr1g0161011	MtBG40	beta-1,3-Glucanase 40	1.12	1.26	21.71	7.02e-05	0.011
Susceptible inoculated vs mock 24 hpi	MtrunA17_Chr8g0391241	N/A	Putative phosphoglucomutase (alpha-D-glucose-1,6-bisphosphate-dependent)	1.12	4.31	22.65	5.35e-05	0.01
Susceptible inoculated vs mock 24 hpi	MtrunA17_Chr1g0200911	MtSERK	somatic embryogenesis receptor-like kinase (Brassinosteroid co-receptor)	1.12	2.4	19.57	0.000134	0.016
Susceptible inoculated vs mock 24 hpi	MtrunA17_Chr3g0110971	MtDELLA1	aspartic acid-glutamic acid-leucine-leucine-alanine 1 (GRAS family transcription factor)	1.12	3.67	22.04	6.38e-05	0.011
Susceptible inoculated vs mock 24 hpi	MtrunA17_Chr1g0188851	N/A	Putative transcription factor C2C2-Dof family	1.12	2.31	17.44	0.000262	0.021
Susceptible inoculated vs mock 24 hpi	MtrunA17_Chr4g0040121	N/A	Putative mannan endo-1,4-beta-mannosidase	1.11	1.02	17.26	0.000277	0.021
Susceptible inoculated vs mock 24 hpi	MtrunA17_Chr5g0394641	MtHAG28	Histone acetyltransferase of the GNAT family	1.11	2.59	21.49	7.51e-05	0.011
Susceptible inoculated vs mock 24 hpi	MtrunA17_Chr4g0002361	N/A	Putative GDP-fucose protein O-fucosyltransferase	1.11	2.65	14.12	0.000801	0.035
Susceptible inoculated vs mock 24 hpi	MtrunA17_Chr1g0211941	MtTCP21	TEOSINTE BRANCHED1 (TB1), CYCLOIDEA (CYC), PROLIFERATING CELL FACTORS 1&2 (PCF1 & 2) family	1.1	2.57	15.51	0.000496	0.028
Susceptible inoculated vs mock 24 hpi	MtrunA17_Chr3g0096441	N/A	Putative GBF-interacting protein	1.1	3.25	24.54	3.14e-05	0.008
Susceptible inoculated vs mock 24 hpi	MtrunA17_Chr3g0122971	N/A	Putative glyceraldehyde-3-phosphate dehydrogenase (phosphorylating)	1.1	5.13	17.99	0.000219	0.019
Susceptible inoculated vs mock 24 hpi	MtrunA17_Chr7g0257781	N/A	Putative guanylate kinase	1.09	3.55	19.24	0.000148	0.017
Susceptible inoculated vs mock 24 hpi	MtrunA17_Chr3g0097091	N/A	Putative polygalacturonate 4-alpha-galacturonosyltransferase	1.09	1.32	14.14	0.000795	0.035
Susceptible inoculated vs mock 24 hpi	MtrunA17_Chr7g0257361	N/A	Putative transcription factor AP2-EREBP family	1.08	1.61	17.96	0.000221	0.02
Susceptible inoculated vs mock 24 hpi	MtrunA17_Chr3g0121861	N/A	Putative adenosylhomocysteinase	1.08	5.05	15.82	0.000447	0.026
Susceptible inoculated vs mock 24 hpi	MtrunA17_Chr8g0359941	N/A	Putative choline transporter	1.08	2.57	23.02	4.82e-05	0.009
Susceptible inoculated vs mock 24 hpi	MtrunA17_Chr3g0123351	N/A	Putative oxysterol-binding protein	1.08	2.55	14.75	0.000642	0.031
Susceptible inoculated vs mock 24 hpi	MtrunA17_Chr7g0256431	N/A	Putative pyrroline-5-carboxylate reductase	1.07	2.6	17.87	0.000228	0.02
Susceptible inoculated vs mock 24 hpi	MtrunA17_Chr3g0132551	N/A	Putative purine permease, plant	1.07	3.26	16.69	0.000334	0.023
Susceptible inoculated vs mock 24 hpi	MtrunA17_Chr6g0475791	N/A	putative protein	1.06	1.64	22.76	5.19e-05	0.01
Susceptible inoculated vs mock 24 hpi	MtrunA17_Chr3g0104751	N/A	Putative peptidylprolyl isomerase	1.06	4.74	15.71	0.000463	0.027
Susceptible inoculated vs mock 24 hpi	MtrunA17_Chr2g0283881	N/A	Putative PADRE domain-containing protein	1.05	3.05	15.16	0.000558	0.029
Susceptible inoculated vs mock 24 hpi	MtrunA17_Chr8g0349991	N/A	Putative methionine adenosyltransferase	1.05	1.11	13.14	0.00114	0.041
Susceptible inoculated vs mock 24 hpi	MtrunA17_Chr1g0188021	N/A	Putative CASTOR/POLLUX/SYM8 ion channel domain, regulator of K+ conductance domain superfamily	1.05	2.48	20.97	8.76e-05	0.012
Susceptible inoculated vs mock 24 hpi	MtrunA17_Chr4g0037811	N/A	Putative delta(24)-sterol reductase	1.03	2.95	13.97	0.000845	0.035
Susceptible inoculated vs mock 24 hpi	MtrunA17_Chr7g0266861	N/A	Putative protein BRANCHLESS TRICHOME	1.03	3.89	18.47	0.000188	0.018
Susceptible inoculated vs mock 24 hpi	MtrunA17_Chr1g0206881	N/A	Putative tubulin	1.02	6.47	16.62	0.000342	0.023
Susceptible inoculated vs mock 24 hpi	MtrunA17_Chr3g0117941	N/A	Putative nucleobase cation symporter 2 family	1.02	3.31	22.05	6.37e-05	0.011
Susceptible inoculated vs mock 24 hpi	MtrunA17_Chr2g0280601	N/A	Putative PLD-regulated protein1	1.02	2.63	12.29	0.00156	0.049
Susceptible inoculated vs mock 24 hpi	MtrunA17_Chr4g0071871	N/A	Putative cucumisin	1.02	3.48	15.07	0.000576	0.03
Susceptible inoculated vs mock 24 hpi	MtrunA17_Chr4g0005941	N/A	Putative shikimate O-hydroxycinnamoyltransferase	1.02	6.05	15.6	0.000481	0.027
Susceptible inoculated vs mock 24 hpi	MtrunA17_Chr7g0274391	N/A	Putative F-box domain-containing protein	1.02	2.09	14.35	0.000739	0.034
Susceptible inoculated vs mock 24 hpi	MtrunA17_Chr6g0457871	N/A	Putative transferase for other substituted phosphate groups	1.01	1.57	18.88	0.000165	0.017
Susceptible inoculated vs mock 24 hpi	MtrunA17_Chr7g0265741	N/A	Putative phosphopyruvate hydratase	1.01	6.47	15.06	0.000578	0.03
Susceptible inoculated vs mock 24 hpi	MtrunA17_Chr4g0071041	N/A	Putative IQ domain-containing protein IQM	1	2.74	13.56	0.000979	0.039
Susceptible inoculated vs mock 24 hpi	MtrunA17_Chr5g0418141	N/A	Putative protein S-acyltransferase	1	2.28	13.67	0.00094	0.038
Susceptible inoculated vs mock 24 hpi	MtrunA17_Chr5g0423541	N/A	Putative 2-acylglycerol O-acyltransferase	1	2.71	13.54	0.000986	0.039
Susceptible inoculated vs mock 24 hpi	MtrunA17_Chr1g0151411	N/A	putative protein	-1	4.14	26.5	1.85e-05	0.006
Susceptible inoculated vs mock 24 hpi	MtrunA17_Chr2g0327771	N/A	Putative GTP cyclohydrolase II	-1.01	7.14	18.59	0.000181	0.018
Susceptible inoculated vs mock 24 hpi	MtrunA17_Chr5g0420921	N/A	hypothetical protein	-1.02	0.91	13.13	0.00114	0.041
Susceptible inoculated vs mock 24 hpi	MtrunA17_Chr5g0402601	N/A	Putative mitogen-activated protein kinase kinase kinase STE-STE11 family	-1.03	1.34	14.99	0.000593	0.03
Susceptible inoculated vs mock 24 hpi	MtrunA17_Chr7g0228751	N/A	Putative F-box domain-containing protein	-1.03	4.66	26.37	1.91e-05	0.006
Susceptible inoculated vs mock 24 hpi	MtrunA17_Chr5g0417501	N/A	Putative transcription factor C2H2 family	-1.04	2.47	14.41	0.000725	0.033
Susceptible inoculated vs mock 24 hpi	MtrunA17_Chr6g0454251	N/A	Putative 7-deoxyloganetin glucosyltransferase	-1.04	3.19	21.78	6.89e-05	0.011
Susceptible inoculated vs mock 24 hpi	MtrunA17_Chr3g0078841	N/A	Putative 7-deoxyloganetin glucosyltransferase	-1.05	2.45	17.21	0.000282	0.021
Susceptible inoculated vs mock 24 hpi	MtrunA17_Chr5g0447201	N/A	Putative glycosyl hydrolase 36, aldolase-type TIM barrel, glycoside hydrolase superfamily	-1.06	8.76	16.12	0.000403	0.025
Susceptible inoculated vs mock 24 hpi	MtrunA17_Chr7g0263161	N/A	Putative angiotensin-converting enzyme 2	-1.07	7.05	21.54	7.38e-05	0.011
Susceptible inoculated vs mock 24 hpi	MtrunA17_Chr4g0051731	N/A	Putative stress up-regulated Nod 19	-1.09	7.54	29.32	8.94e-06	0.004
Susceptible inoculated vs mock 24 hpi	MtrunA17_Chr1g0202661	N/A	Putative beta-carotene 3-hydroxylase	-1.1	3.27	45.56	2.49e-07	0.001
Susceptible inoculated vs mock 24 hpi	MtrunA17_Chr6g0461461	N/A	Putative glutamate dehydrogenase	-1.11	7.6	12.7	0.00133	0.045
Susceptible inoculated vs mock 24 hpi	MtrunA17_Chr3g0144131	N/A	putative protein	-1.13	0.57	13.62	0.000956	0.038
Susceptible inoculated vs mock 24 hpi	MtrunA17_Chr6g0462891	N/A	Putative transporter protein SLAC1/Mae1/ Ssu1/TehA	-1.14	7.31	16.98	0.000304	0.022
Susceptible inoculated vs mock 24 hpi	MtrunA17_Chr8g0388481	N/A	Putative glutaredoxin, Thioredoxin-like superfamily	-1.16	6.23	15.99	0.000421	0.025
Susceptible inoculated vs mock 24 hpi	MtrunA17_Chr7g0256031	N/A	putative protein	-1.16	2.78	35.24	2.09e-05	0.006
Susceptible inoculated vs mock 24 hpi	MtrunA17_Chr8g0346101	N/A	Putative ATP-synthase-associated protein	-1.16	3.94	12.81	0.00128	0.044
Susceptible inoculated vs mock 24 hpi	MtrunA17_Chr4g0058331	MtNAR2.1	nitrate transporter 3 (NRT3)	-1.18	3.73	16.07	0.00041	0.025
Susceptible inoculated vs mock 24 hpi	MtrunA17_Chr4g0042971	N/A	putative protein	-1.19	2.03	12.23	0.00159	0.049
Susceptible inoculated vs mock 24 hpi	MtrunA17_Chr1g0188751	N/A	Putative alpha-galactosidase	-1.2	4.92	12.93	0.00123	0.043
Susceptible inoculated vs mock 24 hpi	MtrunA17_Chr4g0013491	N/A	Putative protein kinase RLK-Pelle-LRR-XII-1 family	-1.21	3.14	14.16	0.00079	0.035
Susceptible inoculated vs mock 24 hpi	MtrunA17_Chr2g0324891	N/A	Putative transcription factor MYB-HB-like family	-1.23	8.85	16.27	0.000384	0.024
Susceptible inoculated vs mock 24 hpi	MtrunA17_Chr3g0117441	N/A	Putative anthranilate phosphoribosyltransferase	-1.24	7.09	19.74	0.000127	0.015
Susceptible inoculated vs mock 24 hpi	MtrunA17_Chr8g0360741	N/A	Putative cytochrome C biogenesis protein, transmembrane	-1.25	7.09	41.95	5.12e-07	0.001
Susceptible inoculated vs mock 24 hpi	MtrunA17_Chr4g0042051	N/A	Putative monodehydroascorbate reductase (NADH)	-1.27	9.81	23.46	4.26e-05	0.009
Susceptible inoculated vs mock 24 hpi	MtrunA17_Chr4g0073811	N/A	Putative proteolipid membrane potential modulator	-1.27	4.75	30.59	6.51e-06	0.003
Susceptible inoculated vs mock 24 hpi	MtrunA17_Chr4g0051111	N/A	putative protein	-1.3	-0.03	12.53	0.00142	0.046
Susceptible inoculated vs mock 24 hpi	MtrunA17_Chr3g0103711	N/A	putative protein	-1.31	5.11	17.7	0.00024	0.02
Susceptible inoculated vs mock 24 hpi	MtrunA17_Chr1g0155131	N/A	Putative AAA+ ATPase domain, ATPase, AAA-type, core, AAA-type ATPase domain-containing protein	-1.33	1.34	14.37	0.000734	0.033
Susceptible inoculated vs mock 24 hpi	MtrunA17_Chr1g0155081	N/A	putative protein	-1.33	4.67	20.94	8.82e-05	0.012
Susceptible inoculated vs mock 24 hpi	MtrunA17_Chr7g0244521	N/A	Putative protein kinase CAMK-CAMKL-CHK1 family	-1.34	6.29	13.16	0.00113	0.041
Susceptible inoculated vs mock 24 hpi	MtrunA17_Chr2g0288101	N/A	Putative adenosine deaminase	-1.37	5.81	20.32	0.000106	0.014
Susceptible inoculated vs mock 24 hpi	MtrunA17_Chr3g0127941	MtPRR3	pseudo response regulator ( clock-RR) 3	-1.37	5.78	19.36	0.000143	0.016
Susceptible inoculated vs mock 24 hpi	MtrunA17_Chr5g0430091	MtCYP736A135	Cytochrome P450 monooxygenase	-1.38	4.12	23.99	3.66e-05	0.008
Susceptible inoculated vs mock 24 hpi	MtrunA17_Chr1g0149481	MtnsLTP70	non-specific Lipid Transfer Protein	-1.39	5.29	13.08	0.00116	0.042
Susceptible inoculated vs mock 24 hpi	MtrunA17_Chr5g0401681	MtCYP81E7-like|MtCYP81E8v2	Isoflavone 2'-hydroxylase-like|Cytochrome P450 monooxygenase	-1.4	7.14	13.45	0.00102	0.039
Susceptible inoculated vs mock 24 hpi	MtrunA17_Chr3g0081941	N/A	Putative AAA+ ATPase domain, P-loop containing nucleoside triphosphate hydrolase	-1.4	2.69	13.26	0.00109	0.041
Susceptible inoculated vs mock 24 hpi	MtrunA17_Chr6g0463101	N/A	Putative pyruvate kinase	-1.44	4.23	14.53	0.000693	0.033
Susceptible inoculated vs mock 24 hpi	MtrunA17_Chr3g0132161	N/A	Putative MFS transporter superfamily	-1.46	1.4	20.45	0.000102	0.014
Susceptible inoculated vs mock 24 hpi	MtrunA17_Chr1g0176491	N/A	hypothetical protein	-1.47	4.99	17.71	0.00024	0.02
Susceptible inoculated vs mock 24 hpi	MtrunA17_Chr1g0197761	N/A	Putative legume lectin domain, concanavalin A-like lectin/glucanase domain superfamily	-1.52	1.59	16.78	0.000324	0.023
Susceptible inoculated vs mock 24 hpi	MtrunA17_Chr5g0412541	MtMATE15	multidrug and toxic compound extrusion family	-1.53	7.27	48.56	1.41e-07	0.001
Susceptible inoculated vs mock 24 hpi	MtrunA17_Chr5g0425441	N/A	NA	-1.54	3.24	21.25	8.05e-05	0.012
Susceptible inoculated vs mock 24 hpi	MtrunA17_Chr4g0065971	N/A	hypothetical protein	-1.63	1.56	16.28	0.000383	0.024
Susceptible inoculated vs mock 24 hpi	MtrunA17_Chr2g0308251	N/A	Putative transcription factor MADS-type1 family	-1.64	1.54	12.59	0.00139	0.045
Susceptible inoculated vs mock 24 hpi	MtrunA17_Chr8g0345901	MtPRR7	pseudo response regulator ( clock-RR) 7	-1.65	1.93	14.06	0.000818	0.035
Susceptible inoculated vs mock 24 hpi	MtrunA17_Chr8g0355811	N/A	Putative Bet v I/Major latex protein	-1.69	1.9	29.38	8.81e-06	0.004
Susceptible inoculated vs mock 24 hpi	MtrunA17_Chr5g0425451	N/A	Putative glycosidase	-1.73	8.22	48.25	1.49e-07	0.001
Susceptible inoculated vs mock 24 hpi	MtrunA17_Chr1g0160381	N/A	Putative Bet v I/Major latex protein	-1.96	2.46	20.54	9.94e-05	0.013
Susceptible inoculated vs mock 24 hpi	MtrunA17_Chr5g0428961	N/A	putative protein	-2.03	0.09	13.58	0.000969	0.038
Susceptible inoculated vs mock 24 hpi	MtrunA17_Chr7g0247451	N/A	Putative bowman-Birk type proteinase inhibitor	-2.05	5.32	16.04	0.000414	0.025
Susceptible inoculated vs mock 24 hpi	MtrunA17_Chr3g0090331	N/A	Putative carboxypeptidase D	-2.05	2.74	17.78	0.000234	0.02
Susceptible inoculated vs mock 24 hpi	MtrunA17_Chr7g0243431	N/A	Putative transcription factor AP2-EREBP family	-2.24	3.01	35.24	2.17e-06	0.002
Susceptible inoculated vs mock 24 hpi	MtrunA17_Chr8g0374491	N/A	Putative disease resistance protein, RPW8	-2.29	2.02	19.14	0.000152	0.017
Susceptible inoculated vs mock 24 hpi	MtrunA17_Chr2g0280641	N/A	Putative NAD(P)H dehydrogenase (quinone)	-2.31	1.83	15.21	0.000549	0.029
Susceptible inoculated vs mock 24 hpi	MtrunA17_Chr4g0025201	MtCESA-like	Putative cellulose synthase (UDP-forming)	-2.36	3.95	14.03	0.000828	0.035
Susceptible inoculated vs mock 24 hpi	MtrunA17_Chr1g0196661	N/A	Putative glutathione transferase	-2.46	6.62	24.32	3.35e-05	0.008
Susceptible inoculated vs mock 24 hpi	MtrunA17_Chr4g0051701	N/A	Putative stress up-regulated Nod 19	-2.59	7.72	19.05	0.000157	0.017
Susceptible inoculated vs mock 24 hpi	MtrunA17_Chr3g0110171	N/A	Putative CENP-V/GFA domain, Mss4-like superfamily protein	-2.79	2.62	36.59	1.6e-06	0.002
Susceptible inoculated vs mock 24 hpi	MtrunA17_Chr1g0195811	N/A	Putative glutathione transferase	-2.9	1.85	26.45	1.88e-05	0.006
Susceptible inoculated vs mock 24 hpi	MtrunA17_Chr8g0335391	N/A	hypothetical protein	-2.9	0.76	17.36	0.000728	0.033
Susceptible inoculated vs mock 24 hpi	MtrunA17_Chr3g0128991	N/A	putative protein	-3.59	2.19	19.21	0.000171	0.017
Susceptible inoculated vs mock 24 hpi	MtrunA17_Chr3g0121991	MtUGT75L6	Putative crocetin glucosyltransferase	-3.75	3.22	17.75	0.000237	0.02
Susceptible inoculated vs mock 24 hpi	MtrunA17_Chr2g0311641	N/A	Putative non-haem dioxygenase domain, isopenicillin N synthase-like superfamily	-4	-1.04	16.45	0.000362	0.024
Susceptible inoculated vs mock 24 hpi	MtrunA17_Chr7g0224221	N/A	Putative transcription factor C2H2 family	-4.19	-1.07	17.07	0.000294	0.022
Susceptible inoculated vs mock 24 hpi	MtrunA17_Chr8g0370811	N/A	hypothetical protein	-4.35	-2.51	19.44	0.000139	0.016
Susceptible inoculated vs mock 24 hpi	MtrunA17_Chr2g0323261	N/A	hypothetical protein	-4.36	0.05	12.52	0.00142	0.046
Susceptible inoculated vs mock 48 hpi	MtrunA17_Chr3g0121541	MtCHS-1A	Chalcone synthase 1A	8.38	-0.85	36.36	4.54e-06	0.013
Susceptible inoculated vs mock 48 hpi	MtrunA17_Chr7g0250411	N/A	Putative tripeptidyl-peptidase II	6.84	0.23	44.48	2.94e-06	0.012
Susceptible inoculated vs mock 48 hpi	MtrunA17_Chr1g0197891	MtCYP76X2	Cytochrome P450 monooxygenase	6.64	0.67	40.95	1.94e-06	0.012
Susceptible inoculated vs mock 48 hpi	MtrunA17_Chr4g0051421	N/A	Putative tetrahydroberberine oxidase	6.4	1.44	32.93	3.71e-06	0.012
Susceptible inoculated vs mock 48 hpi	MtrunA17_Chr1g0199111	N/A	putative protein	5.63	4.44	31.16	5.66e-06	0.014
Susceptible inoculated vs mock 48 hpi	MtrunA17_Chr6g0462711	N/A	Putative Heat shock protein 70 family	5.35	-0.31	29.78	7.96e-06	0.018
Susceptible inoculated vs mock 48 hpi	MtrunA17_Chr8g0354431	N/A	Putative protein kinase RLK-Pelle-DLSV family	5.12	2.76	34.7	2.45e-06	0.012
Susceptible inoculated vs mock 48 hpi	MtrunA17_Chr5g0404511	MtIFR	isoflavone reductase	4.03	2.85	41.12	6.07e-07	0.008
Susceptible inoculated vs mock 48 hpi	MtrunA17_Chr4g0052861	MtCYP81E7	Isoflavone 2'-hydroxylase|Cytochrome P450 monooxygenase	3.63	5.49	87.52	4.1e-10	0
Susceptible inoculated vs mock 48 hpi	MtrunA17_Chr7g0240991	MtLAC7	Putative laccase	3.17	5.24	28.44	1.11e-05	0.023
Susceptible inoculated vs mock 48 hpi	MtrunA17_Chr8g0346561	MtMYB041	Myeloblastosis (MYB) transcription factor 41	2.92	2.65	36.96	1.48e-06	0.012
Susceptible inoculated vs mock 48 hpi	MtrunA17_Chr6g0478081	MtADH6	Putative alcohol dehydrogenase	2.4	0.8	25.73	2.27e-05	0.041
Susceptible inoculated vs mock 48 hpi	MtrunA17_Chr1g0187841	N/A	Putative nepenthesin	2.31	3.34	32.97	3.67e-06	0.012
Susceptible inoculated vs mock 48 hpi	MtrunA17_Chr5g0447951	N/A	Putative 6'-deoxychalcone synthase	2.2	3.59	24.56	3.13e-05	0.049
Susceptible inoculated vs mock 48 hpi	MtrunA17_Chr4g0035444	MtRLP1	Receptor-like protein-1 (SUNN-homolog without a kinase domain)	1.86	2.82	24.34	3.32e-05	0.049
Susceptible inoculated vs mock 48 hpi	MtrunA17_Chr1g0177411	N/A	putative protein	1.5	1.8	27.25	1.52e-05	0.029
Susceptible inoculated vs mock 48 hpi	MtrunA17_Chr5g0426501	N/A	Putative 3-deoxy-7-phosphoheptulonate synthase	1.16	6.91	25.23	2.6e-05	0.044
Susceptible inoculated vs mock 72 hpi	MtrunA17_Chr1g0200151	N/A	putative protein	10.97	-0.96	29.85	1.73e-05	0
Susceptible inoculated vs mock 72 hpi	MtrunA17_Chr4g0024181	MtMYB	Putative transcription factor MYB-HB-like family	10.81	-1.07	31.17	1.3e-05	0
Susceptible inoculated vs mock 72 hpi	MtrunA17_Chr5g0400961	N/A	Putative VQ motif-containing protein	10.72	-0.77	26.04	2.56e-05	0.001
Susceptible inoculated vs mock 72 hpi	MtrunA17_Chr7g0266071	MtLYE1	LysM domain containing protein	10.55	-1.31	16.07	0.000591	0.005
Susceptible inoculated vs mock 72 hpi	MtrunA17_Chr3g0121541	MtCHS-1A	Chalcone synthase 1A	10.34	-0.85	59.7	1.04e-07	0
Susceptible inoculated vs mock 72 hpi	MtrunA17_Chr5g0414361	N/A	putative protein	10.31	-1.74	33.43	8.12e-06	0
Susceptible inoculated vs mock 72 hpi	MtrunA17_Chr7g0218261	N/A	Putative methyltransferase	10.26	-1.81	47.05	4.4e-05	0.001
Susceptible inoculated vs mock 72 hpi	MtrunA17_Chr4g0051421	N/A	Putative tetrahydroberberine oxidase	10.21	1.44	55.62	4.01e-08	0
Susceptible inoculated vs mock 72 hpi	MtrunA17_Chr4g0048041	N/A	Putative NADH:ubiquinone reductase (non-electrogenic)	10.05	-1.31	23.53	4.98e-05	0.001
Susceptible inoculated vs mock 72 hpi	MtrunA17_Chr7g0218841	N/A	Putative UDP-glucuronosyl/UDP-glucosyltransferase	10.04	-1.43	12.49	0.00169	0.012
Susceptible inoculated vs mock 72 hpi	MtrunA17_Chr4g0047421	N/A	Putative transcription factor HSF-type-DNA-binding family	10.02	-1.66	24.61	5.78e-05	0.001
Susceptible inoculated vs mock 72 hpi	MtrunA17_Chr7g0265421	N/A	Putative-like superfamily protein	10.02	-1.93	17.93	0.00063	0.006
Susceptible inoculated vs mock 72 hpi	MtrunA17_Chr1g0180221	N/A	Putative Thaumatin family	9.99	-1.47	22.78	6.12e-05	0.001
Susceptible inoculated vs mock 72 hpi	MtrunA17_Chr2g0295041	N/A	Putative Bet v I/Major latex protein	9.96	-1.74	36.3	4.59e-06	0
Susceptible inoculated vs mock 72 hpi	MtrunA17_Chr7g0224551	MtCYP93B10	Cytochrome P450 monooxygenase	9.86	3	25.29	3.11e-05	0.001
Susceptible inoculated vs mock 72 hpi	MtrunA17_Chr7g0265011	N/A	Putative Thaumatin family	9.83	-0.39	19.95	0.000137	0.002
Susceptible inoculated vs mock 72 hpi	MtrunA17_Chr6g0458151	N/A	putative protein	9.79	-2.04	26.67	3.54e-05	0.001
Susceptible inoculated vs mock 72 hpi	MtrunA17_Chr5g0399111	N/A	Putative L-lactate dehydrogenase	9.58	-1.52	25.75	3.44e-05	0.001
Susceptible inoculated vs mock 72 hpi	MtrunA17_Chr4g0035131	N/A	Putative NmrA-like domain, NAD(P)-binding domain superfamily	9.57	-2.43	15.24	0.00294	0.017
Susceptible inoculated vs mock 72 hpi	MtrunA17_Chr1g0157941	N/A	Putative glycerophosphodiester phosphodiesterase, protein kinase RLK-Pelle-LRK10L-2 family	9.53	-2.21	21.35	0.000132	0.002
Susceptible inoculated vs mock 72 hpi	MtrunA17_Chr1g0210091	MtCYP73A121	Cytochrome P450 monooxygenase	9.52	-2.16	18.33	0.000449	0.004
Susceptible inoculated vs mock 72 hpi	MtrunA17_Chr4g0043431	N/A	Putative endo-polygalacturonase	9.51	-2.46	13.25	0.0022	0.014
Susceptible inoculated vs mock 72 hpi	MtrunA17_Chr3g0089021	N/A	Putative endo-polygalacturonase	9.51	-2.15	15.35	0.000736	0.006
Susceptible inoculated vs mock 72 hpi	MtrunA17_Chr6g0462271	N/A	hypothetical protein	9.5	-2.36	29.78	0.000146	0.002
Susceptible inoculated vs mock 72 hpi	MtrunA17_Chr3g0093881	N/A	Putative non-specific serine/threonine protein kinase	9.43	-1.87	18.09	0.000277	0.003
Susceptible inoculated vs mock 72 hpi	MtrunA17_Chr4g0053021	N/A	Putative caffeoyl-CoA O-methyltransferase	9.37	2.65	48.11	1.53e-07	0
Susceptible inoculated vs mock 72 hpi	MtrunA17_Chr6g0485191	MtSULTR3.5	sulfate transporter	9.35	-1.18	17.65	0.000276	0.003
Susceptible inoculated vs mock 72 hpi	MtrunA17_Chr2g0288671	N/A	Putative petal formation-expressed	9.34	-2.47	15.71	0.00141	0.01
Susceptible inoculated vs mock 72 hpi	MtrunA17_Chr4g0021971	N/A	putative protein	9.33	-1.43	29.2	1.16e-05	0
Susceptible inoculated vs mock 72 hpi	MtrunA17_Chr3g0141331	N/A	Putative ELO family protein	9.32	-2.54	23.26	0.000187	0.002
Susceptible inoculated vs mock 72 hpi	MtrunA17_Chr1g0152831	N/A	Putative delta(4)-3-oxosteroid 5-beta-reductase	9.27	-2.46	8.89	0.00989	0.042
Susceptible inoculated vs mock 72 hpi	MtrunA17_Chr6g0451281	N/A	Putative Haem peroxidase superfamily, Haem peroxidase, animal-type	9.24	0.31	13.95	0.00131	0.01
Susceptible inoculated vs mock 72 hpi	MtrunA17_Chr3g0105371	MtPP2C	Putative protein-serine/threonine phosphatase	9.23	4.4	107.95	9.48e-11	0
Susceptible inoculated vs mock 72 hpi	MtrunA17_Chr3g0097361	N/A	Putative non-specific serine/threonine protein kinase	9.17	-2.39	17.75	0.000523	0.005
Susceptible inoculated vs mock 72 hpi	MtrunA17_Chr4g0019051	MtPEP	Plant Elicitor Peptide	9.12	-2.62	26.48	6.77e-05	0.001
Susceptible inoculated vs mock 72 hpi	MtrunA17_Chr5g0431571	MtTPS10	terpene synthase 10	9.06	-1.65	10.75	0.00343	0.019
Susceptible inoculated vs mock 72 hpi	MtrunA17_Chr4g0033321	N/A	Putative beta-glucosidase	9.02	-1.81	19.03	0.000181	0.002
Susceptible inoculated vs mock 72 hpi	MtrunA17_Chr8g0375701	N/A	Putative codeine 3-O-demethylase	8.99	-2.64	15.34	0.00101	0.008
Susceptible inoculated vs mock 72 hpi	MtrunA17_Chr7g0245741	MtVRC6	vestitone reductase cluster gene 6	8.98	0.98	27.69	1.68e-05	0
Susceptible inoculated vs mock 72 hpi	MtrunA17_Chr2g0288931	MtSTIG/GRI_5	Stigma1 / GRI	8.96	-1.31	13.36	0.00214	0.014
Susceptible inoculated vs mock 72 hpi	MtrunA17_Chr2g0288951	MtSTIG/GRI_7	Stigma1 / GRI	8.93	-2.67	10.73	0.00476	0.025
Susceptible inoculated vs mock 72 hpi	MtrunA17_Chr5g0434521	N/A	Putative hydrolase	8.92	-2.07	12.04	0.00198	0.013
Susceptible inoculated vs mock 72 hpi	MtrunA17_Chr5g0414421	N/A	putative protein	8.88	-2.69	13.35	0.00126	0.009
Susceptible inoculated vs mock 72 hpi	MtrunA17_Chr1g0158231	N/A	Putative protein kinase RLK-Pelle-WAK family	8.78	-0.59	16.08	0.000455	0.004
Susceptible inoculated vs mock 72 hpi	MtrunA17_Chr3g0094671	MtECL19	Egg Cell1-Like	8.69	-1.03	39.93	7.79e-07	0
Susceptible inoculated vs mock 72 hpi	MtrunA17_Chr5g0395441	N/A	putative protein	8.68	-2.97	14.49	0.00129	0.009
Susceptible inoculated vs mock 72 hpi	MtrunA17_Chr7g0268541	N/A	putative protein	8.68	-2.97	13.72	0.0014	0.01
Susceptible inoculated vs mock 72 hpi	MtrunA17_Chr2g0288711	N/A	Putative petal formation-expressed	8.67	-3	11.45	0.00696	0.032
Susceptible inoculated vs mock 72 hpi	MtrunA17_Chr3g0133691	N/A	Putative patatin-like phospholipase domain, Acyl transferase/acyl hydrolase/lysophospholipase	8.64	-1.49	17.65	0.000276	0.003
Susceptible inoculated vs mock 72 hpi	MtrunA17_Chr6g0458141	N/A	putative protein	8.62	-2.82	16.91	0.000397	0.004
Susceptible inoculated vs mock 72 hpi	MtrunA17_Chr1g0163601	N/A	Putative methyltransferase	8.61	2.91	49.36	1.84e-07	0
Susceptible inoculated vs mock 72 hpi	MtrunA17_Chr7g0244461	MtPrx36	peroxidase	8.59	-0.8	31.61	1.67e-05	0
Susceptible inoculated vs mock 72 hpi	MtrunA17_Chr6g0466951	N/A	Putative pectinesterase	8.58	-3.05	14.17	0.0017	0.012
Susceptible inoculated vs mock 72 hpi	MtrunA17_Chr3g0125451	N/A	Putative protein kinase RLK-Pelle-WAK family	8.45	-2.4	9.45	0.00555	0.027
Susceptible inoculated vs mock 72 hpi	MtrunA17_Chr3g0098111	N/A	Putative UDP-glucuronosyl/UDP-glucosyltransferase, UDP-glycosyltransferase family	8.43	0.3	61.98	1.41e-08	0
Susceptible inoculated vs mock 72 hpi	MtrunA17_Chr5g0395561	MtCHS-4	Chalcone synthase 4	8.42	3.44	31.89	4.75e-06	0
Susceptible inoculated vs mock 72 hpi	MtrunA17_Chr3g0133681	N/A	Putative patatin-like phospholipase domain, Acyl transferase/acyl hydrolase/lysophospholipase	8.41	1.59	27.11	1.95e-05	0
Susceptible inoculated vs mock 72 hpi	MtrunA17_Chr5g0424621	N/A	Putative periplasmic binding protein-like I	8.39	-3.09	12.87	0.0021	0.014
Susceptible inoculated vs mock 72 hpi	MtrunA17_Chr5g0394011	N/A	Putative protein kinase RLK-Pelle-DLSV family	8.36	-3.18	15.6	0.00115	0.009
Susceptible inoculated vs mock 72 hpi	MtrunA17_Chr4g0048361	N/A	Putative tetrahydroberberine oxidase	8.28	2.27	22.7	5.27e-05	0.001
Susceptible inoculated vs mock 72 hpi	MtrunA17_Chr3g0078541	N/A	Putative protein kinase RLK-Pelle-DLSV family	8.27	-2.71	8.18	0.0113	0.046
Susceptible inoculated vs mock 72 hpi	MtrunA17_Chr1g0150081	N/A	Putative tubby-like protein	8.26	-1.6	15.7	0.000579	0.005
Susceptible inoculated vs mock 72 hpi	MtrunA17_Chr2g0295051	MtPR10-3	Pathogenesis-related protein 10 (TC76511)	8.25	2.01	34.66	2.48e-06	0
Susceptible inoculated vs mock 72 hpi	MtrunA17_Chr1g0163621	N/A	Putative methyltransferase	8.24	1.73	26.39	1.91e-05	0
Susceptible inoculated vs mock 72 hpi	MtrunA17_Chr7g0250411	N/A	Putative tripeptidyl-peptidase II	8.22	0.23	64.6	2.29e-07	0
Susceptible inoculated vs mock 72 hpi	MtrunA17_Chr8g0379901	MtNIP1	NOD26-like intrinsic protein 1 (aquaporin)	8.22	-2.09	23.51	5e-05	0.001
Susceptible inoculated vs mock 72 hpi	MtrunA17_Chr1g0182041	N/A	Putative exocyst complex component Exo70, cullin repeat-like-containing domain superfamily	8.2	-3	12.11	0.00267	0.016
Susceptible inoculated vs mock 72 hpi	MtrunA17_Chr2g0315281	N/A	putative protein	8.2	-3.41	20.59	0.000464	0.005
Susceptible inoculated vs mock 72 hpi	MtrunA17_Chr3g0081031	N/A	Putative protein kinase RLK-Pelle-DLSV family	8.19	-1.46	18.02	0.000217	0.003
Susceptible inoculated vs mock 72 hpi	MtrunA17_Chr5g0414891	N/A	Putative envelysin	8.19	1.83	34.06	2.85e-06	0
Susceptible inoculated vs mock 72 hpi	MtrunA17_Chr5g0403321	MtCYP71D85	Cytochrome P450 monooxygenase	8.18	-3.52	20.5	0.00193	0.013
Susceptible inoculated vs mock 72 hpi	MtrunA17_Chr4g0046351	MtCYP93C20	Cytochrome P450 monooxygenase	8.17	1.55	41.79	5.29e-07	0
Susceptible inoculated vs mock 72 hpi	MtrunA17_Chr1g0163611	N/A	Putative methyltransferase	8.13	1.98	22.27	0.000104	0.002
Susceptible inoculated vs mock 72 hpi	MtrunA17_Chr7g0267501	MtPUB55	Plant U-box protein 55	8.13	0.2	33.91	2.95e-06	0
Susceptible inoculated vs mock 72 hpi	MtrunA17_Chr1g0201421	N/A	Putative chalcone synthase	8.11	0.77	27.87	1.29e-05	0
Susceptible inoculated vs mock 72 hpi	MtrunA17_Chr6g0462311	N/A	Putative Bet v I/Major latex protein	8.09	-2.99	21.3	0.000167	0.002
Susceptible inoculated vs mock 72 hpi	MtrunA17_Chr3g0101621	MtCYP71D74	Cytochrome P450 monooxygenase	8.05	-3.37	16.52	0.00157	0.011
Susceptible inoculated vs mock 72 hpi	MtrunA17_Chr6g0455781	N/A	Putative leucine-rich repeat-containing, plant-type, leucine-rich repeat domain superfamily	8.05	-3.33	13.9	0.00225	0.014
Susceptible inoculated vs mock 72 hpi	MtrunA17_Chr4g0038171	N/A	Putative peroxidase	8.02	-2.72	15.21	0.000606	0.006
Susceptible inoculated vs mock 72 hpi	MtrunA17_Chr5g0393741	N/A	hypothetical protein	8.02	-0.71	35.11	2.24e-06	0
Susceptible inoculated vs mock 72 hpi	MtrunA17_Chr4g0053491	MtPIP5	PAMP-induced Secreted Peptide	8.02	-0.84	14.21	0.000849	0.007
Susceptible inoculated vs mock 72 hpi	MtrunA17_Chr7g0239681	N/A	putative protein	7.96	-2.69	10.32	0.00372	0.02
Susceptible inoculated vs mock 72 hpi	MtrunA17_Chr4g0046361	N/A	Putative methyltransferase	7.93	-0.16	24.48	3.2e-05	0.001
Susceptible inoculated vs mock 72 hpi	MtrunA17_Chr2g0311661	N/A	Putative transcription factor NAM family	7.91	-3.02	13.95	0.00103	0.008
Susceptible inoculated vs mock 72 hpi	MtrunA17_Chr7g0220181	N/A	Putative chalcone synthase	7.89	2.97	37	1.46e-06	0
Susceptible inoculated vs mock 72 hpi	MtrunA17_Chr2g0278561	N/A	Putative EamA domain-containing protein	7.87	-3.29	13.82	0.0012	0.009
Susceptible inoculated vs mock 72 hpi	MtrunA17_Chr1g0197891	MtCYP76X2	Cytochrome P450 monooxygenase	7.87	0.67	50.54	3.95e-07	0
Susceptible inoculated vs mock 72 hpi	MtrunA17_Chr4g0075151	N/A	Putative petal formation-expressed	7.85	-0.48	19.93	0.00012	0.002
Susceptible inoculated vs mock 72 hpi	MtrunA17_Chr7g0225531	MtCYP94B54	Cytochrome P450 monooxygenase	7.83	-3.33	13.64	0.00127	0.009
Susceptible inoculated vs mock 72 hpi	MtrunA17_Chr1g0179801	N/A	Putative flavanone 3-dioxygenase	7.82	-1.95	22.9	8.86e-05	0.001
Susceptible inoculated vs mock 72 hpi	MtrunA17_Chr1g0201381	N/A	Putative chalcone synthase	7.77	2.22	31.81	4.84e-06	0
Susceptible inoculated vs mock 72 hpi	MtrunA17_Chr2g0315311	N/A	putative protein	7.76	-0.58	18.77	0.000171	0.002
Susceptible inoculated vs mock 72 hpi	MtrunA17_Chr1g0205371	MtCYP76F77	Cytochrome P450 monooxygenase	7.75	-3.03	15.17	0.000687	0.006
Susceptible inoculated vs mock 72 hpi	MtrunA17_Chr7g0218831	N/A	Putative UDP-glucuronosyl/UDP-glucosyltransferase	7.75	-0.35	9.2	0.00542	0.027
Susceptible inoculated vs mock 72 hpi	MtrunA17_Chr1g0201391	N/A	Putative chalcone synthase	7.74	1.62	30.49	6.68e-06	0
Susceptible inoculated vs mock 72 hpi	MtrunA17_Chr6g0483501	N/A	putative protein	7.72	-3.26	14.55	0.00108	0.008
Susceptible inoculated vs mock 72 hpi	MtrunA17_Chr4g0054251	N/A	Putative VQ motif-containing protein	7.71	-1.88	17.5	0.00029	0.003
Susceptible inoculated vs mock 72 hpi	MtrunA17_Chr8g0361451	N/A	Putative NAD(P)H dehydrogenase (quinone)	7.69	-2.98	12.9	0.00244	0.015
Susceptible inoculated vs mock 72 hpi	MtrunA17_Chr1g0201371	N/A	Putative chalcone synthase	7.67	1.63	34.33	2.68e-06	0
Susceptible inoculated vs mock 72 hpi	MtrunA17_Chr7g0261281	MtMYB011	Myeloblastosis (MYB) transcription factor 11	7.67	-3.2	12.92	0.00161	0.011
Susceptible inoculated vs mock 72 hpi	MtrunA17_Chr4g0052881	N/A	Putative oxidoreductase	7.66	-0.33	34.43	9.69e-06	0
Susceptible inoculated vs mock 72 hpi	MtrunA17_Chr1g0183961	N/A	Putative transcription factor AP2-EREBP family	7.65	-0.02	61.14	1.62e-08	0
Susceptible inoculated vs mock 72 hpi	MtrunA17_Chr8g0386131	N/A	Putative small auxin-up RNA	7.6	-2.5	20.7	0.00011	0.002
Susceptible inoculated vs mock 72 hpi	MtrunA17_Chr3g0105841	N/A	Putative protein kinase RLK-Pelle-LRR-VI-2 family	7.56	-1.69	13.92	0.00104	0.008
Susceptible inoculated vs mock 72 hpi	MtrunA17_Chr4g0047801	TIR domain	Toll-Interleukin-Resistance domain	7.56	-3.47	12.14	0.00234	0.015
Susceptible inoculated vs mock 72 hpi	MtrunA17_Chr7g0220211	N/A	Putative chalcone synthase	7.54	2.63	44.89	2.84e-07	0
Susceptible inoculated vs mock 72 hpi	MtrunA17_Chr7g0263121	N/A	Putative transcription factor C2H2 family	7.53	-1.64	18.57	0.000208	0.003
Susceptible inoculated vs mock 72 hpi	MtrunA17_Chr8g0373671	N/A	Putative polygalacturonate 4-alpha-galacturonosyltransferase	7.52	-3.77	11.06	0.00499	0.025
Susceptible inoculated vs mock 72 hpi	MtrunA17_Chr5g0420471	MtPUB43	Plant U-box protein 43	7.51	-3.01	14.22	0.00105	0.008
Susceptible inoculated vs mock 72 hpi	MtrunA17_Chr5g0411841	N/A	Putative cinnamyl-alcohol dehydrogenase	7.51	1.65	40.4	9.87e-07	0
Susceptible inoculated vs mock 72 hpi	MtrunA17_Chr1g0208001	MtPIP8	PAMP-induced Secreted Peptide	7.49	-2.49	11.53	0.00322	0.018
Susceptible inoculated vs mock 72 hpi	MtrunA17_Chr8g0350231	N/A	Putative C2 domain-containing protein	7.49	-3.45	9.71	0.00545	0.027
Susceptible inoculated vs mock 72 hpi	MtrunA17_Chr7g0220161	N/A	Putative chalcone synthase	7.45	3.54	30.89	6.06e-06	0
Susceptible inoculated vs mock 72 hpi	MtrunA17_Chr5g0447941	N/A	Putative 6'-deoxychalcone synthase	7.41	-0.09	52.77	1.66e-07	0
Susceptible inoculated vs mock 72 hpi	MtrunA17_Chr1g0200161	N/A	Putative IQ motif, EF-hand binding protein	7.41	-3.8	12.49	0.00411	0.022
Susceptible inoculated vs mock 72 hpi	MtrunA17_Chr2g0314721	MtCYP76X16	Cytochrome P450 monooxygenase	7.39	-0.78	26.01	2.58e-05	0.001
Susceptible inoculated vs mock 72 hpi	MtrunA17_Chr4g0038161	MtPrx76	peroxidase	7.38	-3.71	16.45	0.000918	0.007
Susceptible inoculated vs mock 72 hpi	MtrunA17_Chr2g0285891	N/A	Putative VQ motif-containing protein 1/10	7.36	-1.69	38.89	9.71e-07	0
Susceptible inoculated vs mock 72 hpi	MtrunA17_Chr8g0354431	N/A	Putative protein kinase RLK-Pelle-DLSV family	7.34	2.76	76.3	1.74e-09	0
Susceptible inoculated vs mock 72 hpi	MtrunA17_Chr6g0485311	N/A	Putative aldehyde dehydrogenase (NAD(+))	7.33	2.1	15.59	0.000483	0.005
Susceptible inoculated vs mock 72 hpi	MtrunA17_Chr3g0129801	N/A	Putative P-loop containing nucleoside triphosphate hydrolase	7.33	-3.71	18.83	0.00068	0.006
Susceptible inoculated vs mock 72 hpi	MtrunA17_Chr4g0005111	N/A	Putative dirigent protein	7.28	4.71	21.84	6.76e-05	0.001
Susceptible inoculated vs mock 72 hpi	MtrunA17_Chr2g0288791	N/A	Putative petal formation-expressed	7.24	-3.67	8.77	0.00917	0.04
Susceptible inoculated vs mock 72 hpi	MtrunA17_Chr7g0251281	N/A	putative protein	7.24	-2.33	17.93	0.000253	0.003
Susceptible inoculated vs mock 72 hpi	MtrunA17_Chr8g0342751	N/A	putative protein	7.24	0.11	38.12	1.57e-06	0
Susceptible inoculated vs mock 72 hpi	MtrunA17_Chr3g0143761	N/A	hypothetical protein	7.24	-1.03	23.81	3.85e-05	0.001
Susceptible inoculated vs mock 72 hpi	MtrunA17_Chr2g0295211	N/A	Putative Bet v I/Major latex protein	7.21	-1.39	20.35	0.000355	0.004
Susceptible inoculated vs mock 72 hpi	MtrunA17_Chr7g0224561	MtCYP93B11	Cytochrome P450 monooxygenase	7.2	4.22	12.23	0.00171	0.012
Susceptible inoculated vs mock 72 hpi	MtrunA17_Chr5g0394441	N/A	Putative survival protein SurE	7.18	-2.77	13.22	0.0012	0.009
Susceptible inoculated vs mock 72 hpi	MtrunA17_Chr2g0288651	N/A	Putative petal formation-expressed	7.18	-2.51	21.87	7.89e-05	0.001
Susceptible inoculated vs mock 72 hpi	MtrunA17_Chr5g0394021	N/A	Putative protein kinase RLK-Pelle-DLSV family	7.14	-2.62	8.55	0.00785	0.035
Susceptible inoculated vs mock 72 hpi	MtrunA17_Chr1g0158241	N/A	Putative wall-associated receptor kinase	7.14	-1.85	8.06	0.00866	0.038
Susceptible inoculated vs mock 72 hpi	MtrunA17_Chr6g0463501	MtEXT3-like	putative Extensin domain-containing protein	7.12	4.17	36.18	1.76e-06	0
Susceptible inoculated vs mock 72 hpi	MtrunA17_Chr1g0165831	N/A	Putative transcription factor bHLH family	7.12	-0.83	23.44	4.28e-05	0.001
Susceptible inoculated vs mock 72 hpi	MtrunA17_Chr7g0265221	N/A	Putative flavanone 3-dioxygenase	7.12	-1.12	17.76	0.000267	0.003
Susceptible inoculated vs mock 72 hpi	MtrunA17_Chr1g0176331	N/A	Putative ubiquitinyl hydrolase 1	7.09	-0.69	18.67	0.000177	0.002
Susceptible inoculated vs mock 72 hpi	MtrunA17_Chr2g0330771	MtSTIG/GRI_8	Stigma1 / GRI	7.08	-2.55	12.08	0.00195	0.013
Susceptible inoculated vs mock 72 hpi	MtrunA17_Chr3g0088441	N/A	Putative beta-glucosidase	7.08	1.22	33.52	3.23e-06	0
Susceptible inoculated vs mock 72 hpi	MtrunA17_Chr2g0315271	N/A	putative protein	7.03	-3.44	9	0.0066	0.031
Susceptible inoculated vs mock 72 hpi	MtrunA17_Chr7g0265041	N/A	Putative trans-zeatin O-beta-D-glucosyltransferase	7.02	1.19	21.89	6.68e-05	0.001
Susceptible inoculated vs mock 72 hpi	MtrunA17_Chr6g0449771	N/A	Putative germin, rmlC-like cupin domain superfamily, rmlC-like jelly roll, germin, manganese binding	7.01	-3.75	11.73	0.00302	0.018
Susceptible inoculated vs mock 72 hpi	MtrunA17_Chr3g0121531	MtCHS-1B	Chalcone synthase 1B	7.01	1.63	53.57	5.72e-08	0
Susceptible inoculated vs mock 72 hpi	MtrunA17_Chr2g0295064	MtPR10-6	Pathogenesis-related protein 10 (defense response-activated, TC94217)	6.97	6.85	20.63	9.68e-05	0.001
Susceptible inoculated vs mock 72 hpi	MtrunA17_Chr5g0402091	N/A	Putative mitogen-activated protein kinase kinase kinase STE-STE11 family	6.96	-2.79	13.56	0.0013	0.01
Susceptible inoculated vs mock 72 hpi	MtrunA17_Chr1g0159381	N/A	putative protein	6.95	-0.88	27.32	1.49e-05	0
Susceptible inoculated vs mock 72 hpi	MtrunA17_Chr4g0008411	N/A	Putative SOUL haem-binding protein	6.94	-0.2	29.45	8.64e-06	0
Susceptible inoculated vs mock 72 hpi	MtrunA17_Chr7g0259091	N/A	Putative dirigent protein	6.93	1.2	19.38	0.000163	0.002
Susceptible inoculated vs mock 72 hpi	MtrunA17_Chr5g0395591	MtCHS-5	Chalcone synthase 4	6.92	2.99	54.69	4.71e-08	0
Susceptible inoculated vs mock 72 hpi	MtrunA17_Chr7g0220171	N/A	Putative chalcone synthase	6.91	3.14	35.53	2.03e-06	0
Susceptible inoculated vs mock 72 hpi	MtrunA17_Chr2g0299471	N/A	Putative transcription factor bHLH family	6.9	0.89	36.76	1.54e-06	0
Susceptible inoculated vs mock 72 hpi	MtrunA17_Chr5g0409341	MtIPD3	Interacting protein of DMI3	6.89	-2.77	15.12	0.000699	0.006
Susceptible inoculated vs mock 72 hpi	MtrunA17_Chr1g0160851	MtCYP76F74	Cytochrome P450 monooxygenase	6.87	-3.69	11.23	0.00318	0.018
Susceptible inoculated vs mock 72 hpi	MtrunA17_Chr1g0199111	N/A	putative protein	6.86	4.44	45.33	2.61e-07	0
Susceptible inoculated vs mock 72 hpi	MtrunA17_Chr5g0397831	N/A	Putative Thaumatin family	6.81	2.83	15.9	0.000435	0.004
Susceptible inoculated vs mock 72 hpi	MtrunA17_Chr4g0005201	AtIMK2-like	inflorescence meristem receptor-like kinase 2	6.78	-0.51	24.17	4.19e-05	0.001
Susceptible inoculated vs mock 72 hpi	MtrunA17_Chr5g0395431	Mt4CL-2	4-coumarate--CoA ligase 2	6.76	3.91	45.45	2.55e-07	0
Susceptible inoculated vs mock 72 hpi	MtrunA17_Chr2g0304291	MtPRP669_1	Pro-rich Protein Group 669	6.75	-0.36	34.29	6.83e-06	0
Susceptible inoculated vs mock 72 hpi	MtrunA17_Chr7g0223231	N/A	Putative isoflavone 7-O-methyltransferase	6.72	-1.13	26.53	1.84e-05	0
Susceptible inoculated vs mock 72 hpi	MtrunA17_Chr5g0395521	N/A	Putative chalcone synthase	6.71	2.22	25.34	2.53e-05	0.001
Susceptible inoculated vs mock 72 hpi	MtrunA17_Chr7g0265861	N/A	putative protein	6.7	-2.17	20.18	0.000111	0.002
Susceptible inoculated vs mock 72 hpi	MtrunA17_Chr4g0013291	N/A	Putative tubby-like protein	6.7	-3.14	10.86	0.0033	0.019
Susceptible inoculated vs mock 72 hpi	MtrunA17_Chr4g0034271	N/A	Putative kinase C-like, phorbol ester/diacylglycerol-binding protein	6.69	-1.54	11.83	0.00184	0.012
Susceptible inoculated vs mock 72 hpi	MtrunA17_Chr3g0140501	N/A	Putative malate dehydrogenase (oxaloacetate-decarboxylating) (NADP(+))	6.65	1.08	36.93	1.49e-06	0
Susceptible inoculated vs mock 72 hpi	MtrunA17_Chr8g0381631	N/A	hypothetical protein	6.61	-3.52	11.44	0.00268	0.016
Susceptible inoculated vs mock 72 hpi	MtrunA17_Chr5g0405001	MtCYP84A17	Cytochrome P450 monooxygenase	6.61	2.8	28.15	1.2e-05	0
Susceptible inoculated vs mock 72 hpi	MtrunA17_Chr1g0205871	N/A	Putative 2-hydroxyisoflavanone dehydratase, Carboxylesterase	6.6	3.25	37.53	1.3e-06	0
Susceptible inoculated vs mock 72 hpi	MtrunA17_Chr5g0426941	N/A	Putative protein kinase RLK-Pelle-DLSV family	6.59	-1.07	21.89	7.84e-05	0.001
Susceptible inoculated vs mock 72 hpi	MtrunA17_Chr5g0395321	MtCYP76X3	Cytochrome P450 monooxygenase	6.59	-0.8	24.77	3.57e-05	0.001
Susceptible inoculated vs mock 72 hpi	MtrunA17_Chr3g0096111	N/A	putative protein	6.59	-0.5	12.04	0.00183	0.012
Susceptible inoculated vs mock 72 hpi	MtrunA17_Chr6g0455341	N/A	Putative isoflavone-7-O-beta-glucoside 6''-O-malonyltransferase	6.58	-0.84	20.01	0.000117	0.002
Susceptible inoculated vs mock 72 hpi	MtrunA17_Chr1g0202241	N/A	Putative chitinase	6.54	4.97	23.16	4.63e-05	0.001
Susceptible inoculated vs mock 72 hpi	MtrunA17_Chr7g0238881	N/A	Putative F-box domain-containing protein	6.53	-4.1	9.98	0.00607	0.029
Susceptible inoculated vs mock 72 hpi	MtrunA17_Chr2g0315301	N/A	putative protein	6.53	0.75	37.2	1.4e-06	0
Susceptible inoculated vs mock 72 hpi	MtrunA17_Chr6g0458171	N/A	putative protein	6.53	-0.54	17.52	0.000255	0.003
Susceptible inoculated vs mock 72 hpi	MtrunA17_Chr2g0328891	N/A	Putative mitochondrial carrier protein	6.52	3.73	40.91	6.35e-07	0
Susceptible inoculated vs mock 72 hpi	MtrunA17_Chr3g0127711	N/A	hypothetical protein	6.51	0.16	25.6	2.36e-05	0.001
Susceptible inoculated vs mock 72 hpi	MtrunA17_Chr4g0001151	N/A	Putative major intrinsic protein	6.5	2.06	27.8	1.32e-05	0
Susceptible inoculated vs mock 72 hpi	MtrunA17_Chr1g0160311	MtIDA18	Inflorescence Deficient in Abscission	6.5	-3.72	18.05	0.000613	0.006
Susceptible inoculated vs mock 72 hpi	MtrunA17_Chr6g0467711	N/A	Putative glycerophosphodiester phosphodiesterase, protein kinase RLK-Pelle-LRK10L-2 family	6.46	-3.23	14.09	0.000979	0.008
Susceptible inoculated vs mock 72 hpi	MtrunA17_Chr5g0395501	N/A	Putative chalcone synthase	6.45	5.03	29.82	7.88e-06	0
Susceptible inoculated vs mock 72 hpi	MtrunA17_Chr5g0421011	N/A	Putative thebaine 6-O-demethylase	6.44	3.69	19.84	0.000123	0.002
Susceptible inoculated vs mock 72 hpi	MtrunA17_Chr8g0391441	N/A	Putative PLAC8 motif-containing protein	6.44	0.72	24.85	2.89e-05	0.001
Susceptible inoculated vs mock 72 hpi	MtrunA17_Chr2g0293081	N/A	Putative protein kinase RLK-Pelle-WAK family	6.43	1.29	21.21	8.15e-05	0.001
Susceptible inoculated vs mock 72 hpi	MtrunA17_Chr7g0219141	N/A	Putative isoflavone 7-O-methyltransferase	6.42	0.48	25.31	3.1e-05	0.001
Susceptible inoculated vs mock 72 hpi	MtrunA17_Chr5g0393981	N/A	Putative protein kinase RLK-Pelle-DLSV family	6.42	-0.93	18.77	0.000172	0.002
Susceptible inoculated vs mock 72 hpi	MtrunA17_Chr8g0376061	N/A	Putative protein kinase RLK-Pelle-WAK-LRK10L-1 family	6.41	-3.15	13.46	0.00135	0.01
Susceptible inoculated vs mock 72 hpi	MtrunA17_Chr5g0393601	N/A	putative protein	6.39	-2.32	9.82	0.0045	0.024
Susceptible inoculated vs mock 72 hpi	MtrunA17_Chr7g0220201	N/A	Putative chalcone synthase	6.38	3.39	34.93	2.33e-06	0
Susceptible inoculated vs mock 72 hpi	MtrunA17_Chr3g0102531	N/A	Putative cellulose synthase (UDP-forming)	6.34	-2.74	18.92	0.000217	0.003
Susceptible inoculated vs mock 72 hpi	MtrunA17_Chr3g0131591	MtSGL1	SINGLE LEAFLET1	6.34	-3.51	10.71	0.00479	0.025
Susceptible inoculated vs mock 72 hpi	MtrunA17_Chr6g0461981	N/A	Putative mitochondrial phosphate carrier protein Pic2/Mir1	6.34	1.23	18.91	0.000164	0.002
Susceptible inoculated vs mock 72 hpi	MtrunA17_Chr3g0103651	N/A	hypothetical protein	6.33	-2.42	14.78	0.0007	0.006
Susceptible inoculated vs mock 72 hpi	MtrunA17_Chr8g0367101	N/A	Putative rhamnogalacturonan endolyase	6.33	-3.15	8.1	0.00892	0.039
Susceptible inoculated vs mock 72 hpi	MtrunA17_Chr4g0014931	N/A	Putative NADPH:quinone reductase	6.33	3.86	50.11	1.06e-07	0
Susceptible inoculated vs mock 72 hpi	MtrunA17_Chr7g0262251	N/A	Putative ABC-type sulfate transporter	6.33	-1.42	15.07	0.000709	0.006
Susceptible inoculated vs mock 72 hpi	MtrunA17_Chr4g0001171	N/A	hypothetical protein	6.32	-2.15	13.51	0.00108	0.008
Susceptible inoculated vs mock 72 hpi	MtrunA17_Chr1g0204911	N/A	Putative leucine-rich repeat-containing, plant-type, leucine-rich repeat domain superfamily	6.31	-3.23	15.04	0.0011	0.008
Susceptible inoculated vs mock 72 hpi	MtrunA17_Chr3g0106901	N/A	Putative peroxidase	6.3	2.9	18.41	0.000192	0.002
Susceptible inoculated vs mock 72 hpi	MtrunA17_Chr1g0190821	MtN26-2	Nodulin26	6.29	1.9	30.47	6.71e-06	0
Susceptible inoculated vs mock 72 hpi	MtrunA17_Chr1g0175451	N/A	Putative protein kinase RLK-Pelle-L-LEC family	6.28	-0.21	11.34	0.00222	0.014
Susceptible inoculated vs mock 72 hpi	MtrunA17_Chr1g0175651	N/A	Putative transcription factor Homobox-WOX family	6.26	-0.8	32.26	5.64e-06	0
Susceptible inoculated vs mock 72 hpi	MtrunA17_Chr7g0239941	N/A	putative protein	6.26	-0.84	14.06	0.000818	0.007
Susceptible inoculated vs mock 72 hpi	MtrunA17_Chr1g0155971	N/A	Putative galactose oxidase	6.25	1.84	10.35	0.00345	0.019
Susceptible inoculated vs mock 72 hpi	MtrunA17_Chr4g0048651	N/A	Putative non-specific serine/threonine protein kinase	6.25	-3.32	7.29	0.0125	0.05
Susceptible inoculated vs mock 72 hpi	MtrunA17_Chr4g0025501	MtPUB31	Plant U-box protein 31	6.24	0.26	17.03	0.000336	0.004
Susceptible inoculated vs mock 72 hpi	MtrunA17_Chr7g0224441	N/A	putative protein	6.23	0.29	43.03	3.65e-06	0
Susceptible inoculated vs mock 72 hpi	MtrunA17_Chr1g0158631	N/A	Putative glycerophosphodiester phosphodiesterase, protein kinase RLK-Pelle-LRK10L-2 family	6.22	0.58	13.45	0.0011	0.008
Susceptible inoculated vs mock 72 hpi	MtrunA17_Chr1g0190651	MtPR4	pathogenesis-related protein 4, SA-inducible	6.21	5.42	42.59	4.49e-07	0
Susceptible inoculated vs mock 72 hpi	MtrunA17_Chr2g0293071	N/A	Putative protein kinase RLK-Pelle-WAK family	6.15	-1.75	11.77	0.00202	0.013
Susceptible inoculated vs mock 72 hpi	MtrunA17_Chr2g0329201	N/A	Putative beta-glucosidase	6.14	-1.44	13.07	0.00198	0.013
Susceptible inoculated vs mock 72 hpi	MtrunA17_Chr4g0011771	N/A	Putative pectinesterase	6.14	-1.49	12.52	0.00154	0.011
Susceptible inoculated vs mock 72 hpi	MtrunA17_Chr2g0288801	N/A	Putative petal formation-expressed	6.14	-2.08	21.83	6.79e-05	0.001
Susceptible inoculated vs mock 72 hpi	MtrunA17_Chr1g0181091	MtPAL	Phenylalanine Ammonia Lyase (defense response-activated,TC106667)	6.09	4.57	46.64	2.03e-07	0
Susceptible inoculated vs mock 72 hpi	MtrunA17_Chr2g0282031	MtPMT4_3|MtPLT4.3	Probable polyol transporter |polyol/monosaccharide transporter	6.09	-2.79	13.48	0.00101	0.008
Susceptible inoculated vs mock 72 hpi	MtrunA17_Chr2g0293061	N/A	Putative wall-associated receptor kinase, galacturonan-binding domain, receptor-like kinase WAK	6.06	-2.91	14.39	0.00073	0.006
Susceptible inoculated vs mock 72 hpi	MtrunA17_Chr1g0182721	N/A	Putative PGG domain-containing protein	6.04	-3.03	14.91	0.000845	0.007
Susceptible inoculated vs mock 72 hpi	MtrunA17_Chr3g0082831	MtPSN1	peptide suppressing nodulation	6.03	-1.26	12.95	0.00132	0.01
Susceptible inoculated vs mock 72 hpi	MtrunA17_Chr8g0354441	N/A	Putative protein kinase RLK-Pelle-DLSV family	6.02	-1.19	16.15	0.0004	0.004
Susceptible inoculated vs mock 72 hpi	MtrunA17_Chr3g0134591	N/A	Putative flavonoid 3',5'-hydroxylase	6.02	-2.39	21.11	9.79e-05	0.001
Susceptible inoculated vs mock 72 hpi	MtrunA17_Chr4g0046321	MtCYP93C27	Cytochrome P450 monooxygenase	6	3.47	51.08	8.88e-08	0
Susceptible inoculated vs mock 72 hpi	MtrunA17_Chr4g0063781	N/A	hypothetical protein	6	-3.88	11.28	0.00468	0.024
Susceptible inoculated vs mock 72 hpi	MtrunA17_Chr7g0265871	N/A	putative protein	6	-3.5	9.14	0.00673	0.031
Susceptible inoculated vs mock 72 hpi	MtrunA17_Chr8g0335531	MtPCY41|MtUC5	Plantacyanin/Chemocyanin 41|uclacyanin 5	5.95	0.03	37.09	1.44e-06	0
Susceptible inoculated vs mock 72 hpi	MtrunA17_Chr1g0176831	MtCYP76X15	Cytochrome P450 monooxygenase	5.94	-1.74	21.45	8.89e-05	0.001
Susceptible inoculated vs mock 72 hpi	MtrunA17_Chr1g0150131	MtENODL1|MtPCY59	ENOD-like 1|Plantacyanin/Chemocyanin	5.94	-3.12	7.91	0.00966	0.041
Susceptible inoculated vs mock 72 hpi	MtrunA17_Chr7g0245731	N/A	Putative (3R)-2'-hydroxyisoflavanone reductase	5.93	-1.67	10.37	0.00617	0.03
Susceptible inoculated vs mock 72 hpi	MtrunA17_Chr4g0033141	N/A	Putative AMP-dependent synthetase/ligase, amine oxidase, phosphopantetheine binding ACP	5.93	-2.21	13.19	0.00166	0.011
Susceptible inoculated vs mock 72 hpi	MtrunA17_Chr8g0361441	N/A	Putative protein kinase RLK-Pelle-DLSV family	5.91	-0.08	16.29	0.000425	0.004
Susceptible inoculated vs mock 72 hpi	MtrunA17_Chr4g0042801	N/A	putative protein	5.91	-2.09	15.19	0.000893	0.007
Susceptible inoculated vs mock 72 hpi	MtrunA17_Chr7g0259121	N/A	Putative dirigent protein	5.89	4.57	15.83	0.000445	0.004
Susceptible inoculated vs mock 72 hpi	MtrunA17_Chr7g0225921	N/A	Putative EF-hand domain-containing protein	5.87	-1.98	9.51	0.0048	0.025
Susceptible inoculated vs mock 72 hpi	MtrunA17_Chr6g0479261	MtPUB48	Plant U-box protein 48	5.87	-1.31	17	0.000302	0.003
Susceptible inoculated vs mock 72 hpi	MtrunA17_Chr5g0428121	N/A	Putative uncharacterized protein	5.87	-2.95	8.7	0.00666	0.031
Susceptible inoculated vs mock 72 hpi	MtrunA17_Chr7g0259101	N/A	Putative dirigent protein	5.86	1.95	28.82	1.01e-05	0
Susceptible inoculated vs mock 72 hpi	MtrunA17_Chr7g0240581	N/A	Putative glutathione transferase	5.84	1.22	44.28	3.2e-07	0
Susceptible inoculated vs mock 72 hpi	MtrunA17_Chr6g0485821	N/A	putative protein	5.83	-3.61	13.67	0.00142	0.01
Susceptible inoculated vs mock 72 hpi	MtrunA17_Chr5g0420951	N/A	Putative codeine 3-O-demethylase	5.83	0.25	13.61	0.00128	0.009
Susceptible inoculated vs mock 72 hpi	MtrunA17_Chr4g0046101	N/A	Putative periplasmic binding protein-like I	5.82	-2.64	9.33	0.00516	0.026
Susceptible inoculated vs mock 72 hpi	MtrunA17_Chr4g0056281	N/A	putative protein	5.8	-3.45	8.6	0.00769	0.035
Susceptible inoculated vs mock 72 hpi	MtrunA17_Chr3g0106151	N/A	Putative protein kinase RLK-Pelle-SD-2b family	5.79	-2.34	11.42	0.0023	0.014
Susceptible inoculated vs mock 72 hpi	MtrunA17_Chr6g0458931	N/A	Putative amino acid transporter, transmembrane domain-containing protein	5.78	3.3	13.22	0.0011	0.008
Susceptible inoculated vs mock 72 hpi	MtrunA17_Chr5g0443261	MtYSL8	Yellow Stripe-Like8	5.78	-1.78	16.56	0.000441	0.004
Susceptible inoculated vs mock 72 hpi	MtrunA17_Chr6g0466811	N/A	Putative AAA+ ATPase domain, ATPase, AAA-type, core, AAA-type ATPase domain-containing protein	5.78	-3.28	21.3	0.000286	0.003
Susceptible inoculated vs mock 72 hpi	MtrunA17_Chr5g0400741	N/A	putative protein	5.77	-2.87	11.44	0.00229	0.014
Susceptible inoculated vs mock 72 hpi	MtrunA17_Chr7g0241951	N/A	putative protein	5.77	-1.59	10.92	0.00277	0.016
Susceptible inoculated vs mock 72 hpi	MtrunA17_Chr8g0353161	N/A	Putative major facilitator, sugar transporter, major facilitator superfamily	5.77	1.74	66.51	7.04e-09	0
Susceptible inoculated vs mock 72 hpi	MtrunA17_Chr2g0330591	N/A	Putative transferase, protein kinase RLK-Pelle-LRR-I-1 family	5.76	-2.27	20.39	0.000104	0.002
Susceptible inoculated vs mock 72 hpi	MtrunA17_Chr5g0439451	N/A	Putative non-specific serine/threonine protein kinase	5.73	-3.46	10.27	0.00445	0.023
Susceptible inoculated vs mock 72 hpi	MtrunA17_Chr2g0312561	N/A	Putative protein kinase RLK-Pelle-DLSV family	5.72	-2.39	13.79	0.0009	0.007
Susceptible inoculated vs mock 72 hpi	MtrunA17_Chr1g0161041	N/A	Putative 2,4-dihydroxy-1,4-benzoxazin-3-one-glucoside dioxygenase	5.68	2.44	22.76	5.19e-05	0.001
Susceptible inoculated vs mock 72 hpi	MtrunA17_Chr4g0057321	N/A	Putative IQ motif, EF-hand binding protein	5.68	-2.08	17.82	0.000262	0.003
Susceptible inoculated vs mock 72 hpi	MtrunA17_Chr5g0404511	MtIFR	isoflavone reductase	5.67	2.85	76.31	1.74e-09	0
Susceptible inoculated vs mock 72 hpi	MtrunA17_Chr7g0232351	N/A	Putative hydroquinone glucosyltransferase	5.67	2.58	33.68	3.11e-06	0
Susceptible inoculated vs mock 72 hpi	MtrunA17_Chr5g0395331	MtCYP76X4	Cytochrome P450 monooxygenase	5.66	-0.26	20.85	0.000105	0.002
Susceptible inoculated vs mock 72 hpi	MtrunA17_Chr3g0078551	N/A	Putative protein kinase RLK-Pelle-DLSV family	5.64	0.64	18.92	0.000163	0.002
Susceptible inoculated vs mock 72 hpi	MtrunA17_Chr7g0260881	MtIDA38	Inflorescence Deficient in Abscission	5.63	-3.79	18.87	0.000314	0.003
Susceptible inoculated vs mock 72 hpi	MtrunA17_Chr4g0058201	MtCYP71AU61	Cytochrome P450 monooxygenase	5.62	0.67	20.34	0.000106	0.002
Susceptible inoculated vs mock 72 hpi	MtrunA17_Chr6g0452991	N/A	Putative aldose 1-epimerase	5.62	-1.81	15	0.00059	0.005
Susceptible inoculated vs mock 72 hpi	MtrunA17_Chr2g0293191	N/A	Putative tetrahydroberberine oxidase	5.61	-2.38	7.77	0.00945	0.041
Susceptible inoculated vs mock 72 hpi	MtrunA17_Chr4g0069861	N/A	Putative pectinesterase	5.6	-3.02	10.51	0.00375	0.02
Susceptible inoculated vs mock 72 hpi	MtrunA17_Chr4g0033311	N/A	Putative beta-glucosidase	5.59	0.55	18.04	0.000216	0.003
Susceptible inoculated vs mock 72 hpi	MtrunA17_Chr8g0388051	N/A	Putative cellulase	5.59	1.3	14.15	0.000794	0.007
Susceptible inoculated vs mock 72 hpi	MtrunA17_Chr2g0283171	N/A	Putative transcription factor AP2-EREBP family	5.57	-0.01	41.84	5.24e-07	0
Susceptible inoculated vs mock 72 hpi	MtrunA17_Chr5g0433511	N/A	Putative P-loop containing nucleoside triphosphate hydrolase, DNA2/NAM7 helicase, helicase	5.57	-2.28	12.99	0.00158	0.011
Susceptible inoculated vs mock 72 hpi	MtrunA17_Chr4g0064041	MtPCY29|MtSC12	Plantacyanin/Chemocyanin 29|stellacyanin 12	5.55	-1.17	17.17	0.000763	0.006
Susceptible inoculated vs mock 72 hpi	MtrunA17_Chr2g0284121	N/A	Putative protein kinase RLK-Pelle-LRR-XII-1 family	5.55	-1.54	16.46	0.000361	0.004
Susceptible inoculated vs mock 72 hpi	MtrunA17_Chr5g0444381	N/A	putative protein	5.53	-0.81	39.21	9.07e-07	0
Susceptible inoculated vs mock 72 hpi	MtrunA17_Chr2g0324171	N/A	Putative protein kinase RLK-Pelle-L-LEC family	5.51	-1.55	15.61	0.00048	0.005
Susceptible inoculated vs mock 72 hpi	MtrunA17_Chr7g0251291	N/A	putative protein	5.5	-0.18	24.02	3.63e-05	0.001
Susceptible inoculated vs mock 72 hpi	MtrunA17_Chr1g0154351	N/A	Putative protein kinase RLK-Pelle-DLSV family	5.5	-3.56	12.77	0.00154	0.011
Susceptible inoculated vs mock 72 hpi	MtrunA17_Chr1g0210274	N/A	Putative MFS transporter superfamily	5.49	2.23	28.03	1.24e-05	0
Susceptible inoculated vs mock 72 hpi	MtrunA17_Chr6g0454861	N/A	Putative disease resistance protein	5.49	0.68	21.04	0.000228	0.003
Susceptible inoculated vs mock 72 hpi	MtrunA17_Chr8g0367201	N/A	Putative 1-deoxy-D-xylulose-5-phosphate synthase	5.48	-0.45	17.88	0.000227	0.003
Susceptible inoculated vs mock 72 hpi	MtrunA17_Chr4g0038941	N/A	Putative glucan endo-1,3-beta-D-glucosidase	5.46	1.5	26.17	2.02e-05	0
Susceptible inoculated vs mock 72 hpi	MtrunA17_Chr5g0419411	N/A	Putative von Willebrand factor A-like domain superfamily	5.45	-3.16	7.41	0.0119	0.048
Susceptible inoculated vs mock 72 hpi	MtrunA17_Chr7g0264341	N/A	Putative phenylalanine ammonia-lyase	5.44	1.69	48.46	1.44e-07	0
Susceptible inoculated vs mock 72 hpi	MtrunA17_Chr6g0463521	N/A	putative protein	5.41	2.94	14.29	0.000754	0.006
Susceptible inoculated vs mock 72 hpi	MtrunA17_Chr4g0058191	MtCYP71AU60	Cytochrome P450 monooxygenase	5.39	1.51	25.43	2.47e-05	0.001
Susceptible inoculated vs mock 72 hpi	MtrunA17_Chr8g0343661	N/A	Putative disease resistance protein	5.39	0.24	25.56	2.38e-05	0.001
Susceptible inoculated vs mock 72 hpi	MtrunA17_Chr6g0460571	N/A	Putative methyl-CpG DNA binding, DNA-binding domain superfamily	5.37	-2.56	11.71	0.0027	0.016
Susceptible inoculated vs mock 72 hpi	MtrunA17_Chr8g0342771	N/A	Putative disease resistance protein	5.36	-2.69	10.17	0.0037	0.02
Susceptible inoculated vs mock 72 hpi	MtrunA17_Chr1g0166281	MtCML7	Calmodulin-like 7	5.35	0.63	14.22	0.000773	0.007
Susceptible inoculated vs mock 72 hpi	MtrunA17_Chr3g0130611	N/A	Putative amino acid/polyamine transporter I, amino acid permease	5.34	-1.26	19.9	0.000121	0.002
Susceptible inoculated vs mock 72 hpi	MtrunA17_Chr8g0378871	MtMAPK14	MAP kinase	5.31	-3.34	7.68	0.0106	0.044
Susceptible inoculated vs mock 72 hpi	MtrunA17_Chr6g0481891	N/A	Putative GEM-like protein	5.29	0.17	21.25	8.06e-05	0.001
Susceptible inoculated vs mock 72 hpi	MtrunA17_Chr7g0240991	MtLAC7	Putative laccase	5.27	5.24	68.53	5.22e-09	0
Susceptible inoculated vs mock 72 hpi	MtrunA17_Chr5g0395381	MtCYP76X5	Cytochrome P450 monooxygenase	5.27	-2.96	10.32	0.00401	0.022
Susceptible inoculated vs mock 72 hpi	MtrunA17_Chr4g0044361	N/A	Putative PADRE domain-containing protein	5.27	3.09	46.08	2.25e-07	0
Susceptible inoculated vs mock 72 hpi	MtrunA17_Chr8g0337781	MtPDF46	Plant Defensin	5.26	5.91	31.68	4.99e-06	0
Susceptible inoculated vs mock 72 hpi	MtrunA17_Chr7g0215081	N/A	Putative mitochondrial protein C2orf69	5.25	-2.71	7.66	0.0102	0.043
Susceptible inoculated vs mock 72 hpi	MtrunA17_Chr7g0264351	N/A	Putative phenylalanine ammonia-lyase	5.24	2.76	54.35	4.99e-08	0
Susceptible inoculated vs mock 72 hpi	MtrunA17_Chr1g0189081	N/A	Putative 2-hydroxymuconate-6-semialdehyde hydrolase	5.24	-0.86	12.21	0.0016	0.011
Susceptible inoculated vs mock 72 hpi	MtrunA17_Chr1g0187161	MtSubIn3	Subtilisin inhibitor	5.23	4.3	13.33	0.00106	0.008
Susceptible inoculated vs mock 72 hpi	MtrunA17_Chr8g0355961	MtCYP76F70	Cytochrome P450 monooxygenase	5.23	6.56	49.13	1.27e-07	0
Susceptible inoculated vs mock 72 hpi	MtrunA17_Chr6g0487981	N/A	Putative class I-like SAM-dependent O-methyltransferase	5.23	5.85	61.43	1.54e-08	0
Susceptible inoculated vs mock 72 hpi	MtrunA17_Chr5g0424631	N/A	putative protein	5.22	-2.45	20.37	0.000121	0.002
Susceptible inoculated vs mock 72 hpi	MtrunA17_Chr1g0211041	N/A	Putative Acid phosphatase	5.21	-0.18	18.7	0.000175	0.002
Susceptible inoculated vs mock 72 hpi	MtrunA17_Chr4g0014171	N/A	Putative 11-S seed storage protein, plant	5.21	-1.71	7.34	0.0122	0.049
Susceptible inoculated vs mock 72 hpi	MtrunA17_Chr2g0299051	N/A	Putative F-box associated interaction domain, F-box-like domain superfamily	5.2	-1.73	14.99	0.000653	0.006
Susceptible inoculated vs mock 72 hpi	MtrunA17_Chr2g0299031	N/A	Putative transcription factor Homobox-WOX family	5.2	-1.13	26.61	1.8e-05	0
Susceptible inoculated vs mock 72 hpi	MtrunA17_Chr4g0005151	N/A	Putative intramolecular oxidoreductase	5.18	0.16	34.88	2.36e-06	0
Susceptible inoculated vs mock 72 hpi	MtrunA17_Chr3g0106141	N/A	Putative protein kinase RLK-Pelle-SD-2b family	5.17	-1.39	14.62	0.000672	0.006
Susceptible inoculated vs mock 72 hpi	MtrunA17_Chr4g0052851	MtCYP81E59	Cytochrome P450 monooxygenase	5.17	1.85	10.44	0.00315	0.018
Susceptible inoculated vs mock 72 hpi	MtrunA17_Chr3g0133581	MtENODL16|MtPCY85	ENOD-like 16|Plantacyanin/Chemocyanin	5.17	1.19	15.88	0.000438	0.004
Susceptible inoculated vs mock 72 hpi	MtrunA17_Chr6g0465211	N/A	Putative non-specific serine/threonine protein kinase	5.17	-0.24	8.68	0.00797	0.036
Susceptible inoculated vs mock 72 hpi	MtrunA17_Chr7g0271821	N/A	Putative importin-alpha, importin-beta-binding domain, armadillo-like helical	5.17	-2.15	16.47	0.00036	0.004
Susceptible inoculated vs mock 72 hpi	MtrunA17_Chr7g0251991	N/A	Putative protein Networked (NET), actin-binding (NAB)	5.15	-3.17	10.67	0.00288	0.017
Susceptible inoculated vs mock 72 hpi	MtrunA17_Chr4g0046341	N/A	Isoflavone 4'-O-methyltransferase	5.13	4.29	66.2	7.38e-09	0
Susceptible inoculated vs mock 72 hpi	MtrunA17_Chr4g0027131	N/A	Putative arogenate dehydratase	5.13	1.31	23.49	4.21e-05	0.001
Susceptible inoculated vs mock 72 hpi	MtrunA17_Chr5g0442771	N/A	Putative transcription factor NAM family	5.13	-0.45	15.2	0.000551	0.005
Susceptible inoculated vs mock 72 hpi	MtrunA17_Chr7g0265881	N/A	putative protein	5.12	0.21	16.51	0.000354	0.004
Susceptible inoculated vs mock 72 hpi	MtrunA17_Chr7g0248681	N/A	Putative 1-aminocyclopropane-1-carboxylate synthase	5.12	-0.85	7.69	0.0106	0.044
Susceptible inoculated vs mock 72 hpi	MtrunA17_Chr8g0378761	N/A	Putative IQ domain-containing protein IQM	5.12	-2.28	20.37	0.000105	0.002
Susceptible inoculated vs mock 72 hpi	MtrunA17_Chr1g0159971	N/A	Putative alpha-L-fucosidase	5.1	-0.23	52.51	6.88e-08	0
Susceptible inoculated vs mock 72 hpi	MtrunA17_Chr4g0045311	MtPCY84|MtSC11	Plantacyanin/Chemocyanin 84|stellacyanin 11	5.09	-0.16	16.03	0.000463	0.005
Susceptible inoculated vs mock 72 hpi	MtrunA17_Chr3g0131381	MtRbohC	RESPIRATORY BURST OXIDASE HOMOLOG C	5.09	-3.44	8.68	0.00704	0.033
Susceptible inoculated vs mock 72 hpi	MtrunA17_Chr4g0008691	N/A	putative protein	5.08	0.17	16.67	0.000336	0.004
Susceptible inoculated vs mock 72 hpi	MtrunA17_Chr3g0086651	MtCYP75B82	Cytochrome P450 monooxygenase	5.06	0.83	9.95	0.00382	0.021
Susceptible inoculated vs mock 72 hpi	MtrunA17_Chr2g0277931	N/A	putative protein	5.06	-1.14	7.18	0.0126	0.05
Susceptible inoculated vs mock 72 hpi	MtrunA17_Chr3g0120661	N/A	Putative cellulase	5.05	-2.07	10.85	0.00285	0.017
Susceptible inoculated vs mock 72 hpi	MtrunA17_Chr6g0487031	N/A	Putative protein kinase RLK-Pelle-LRR-XI-1 family	5.04	1.06	16.66	0.000337	0.004
Susceptible inoculated vs mock 72 hpi	MtrunA17_Chr2g0314611	N/A	Putative protein kinase RLK-Pelle-SD-2b family	5.04	-2.08	17.07	0.000294	0.003
Susceptible inoculated vs mock 72 hpi	MtrunA17_Chr4g0025621	N/A	Putative NADH:ubiquinone reductase (non-electrogenic)	5.04	3.28	33.06	3.59e-06	0
Susceptible inoculated vs mock 72 hpi	MtrunA17_Chr7g0262231	MtABCG37	ATP-binding cassette (ABC) transporter type G	5.03	1.07	27.46	1.44e-05	0
Susceptible inoculated vs mock 72 hpi	MtrunA17_Chr4g0043851	N/A	Putative glucan endo-1,3-beta-D-glucosidase	5	0.64	26.19	2.01e-05	0
Susceptible inoculated vs mock 72 hpi	MtrunA17_Chr1g0188371	N/A	Putative isoflavone 7-O-methyltransferase	4.99	-2.02	10.53	0.00322	0.018
Susceptible inoculated vs mock 72 hpi	MtrunA17_Chr4g0028881	N/A	Putative nucleotide-diphospho-sugar transferase	4.99	-0.37	16.6	0.000344	0.004
Susceptible inoculated vs mock 72 hpi	MtrunA17_Chr4g0033331	N/A	Putative beta-glucosidase	4.99	2.98	10.11	0.00358	0.02
Susceptible inoculated vs mock 72 hpi	MtrunA17_Chr7g0268981	N/A	Putative potassium transporter	4.99	-1.52	15.59	0.000535	0.005
Susceptible inoculated vs mock 72 hpi	MtrunA17_Chr7g0251171	MtnsLTP111	non-specific Lipid Transfer Protein	4.98	-1.89	10.59	0.00363	0.02
Susceptible inoculated vs mock 72 hpi	MtrunA17_Chr7g0257331	N/A	Putative transcription factor HSF-type-DNA-binding family	4.98	1.45	12.57	0.0014	0.01
Susceptible inoculated vs mock 72 hpi	MtrunA17_Chr7g0274061	N/A	Putative perakine reductase	4.95	4.74	66.73	6.82e-09	0
Susceptible inoculated vs mock 72 hpi	MtrunA17_Chr2g0333651	N/A	hypothetical protein	4.93	0.29	7.3	0.0124	0.049
Susceptible inoculated vs mock 72 hpi	MtrunA17_Chr1g0157931	N/A	Putative glycerophosphodiester phosphodiesterase, protein kinase RLK-Pelle-LRK10L-2 family	4.92	-1.95	15.34	0.000524	0.005
Susceptible inoculated vs mock 72 hpi	MtrunA17_Chr5g0420511	MtGLV5|MtRGF5	Golven/ Root Growth Factor|Root Meristem Growth Factor (peptide)	4.91	0.55	7.4	0.0125	0.049
Susceptible inoculated vs mock 72 hpi	MtrunA17_Chr2g0311651	N/A	Putative transcription factor NAM family	4.91	0.09	60.81	1.7e-08	0
Susceptible inoculated vs mock 72 hpi	MtrunA17_Chr3g0129811	MtPUB26	Plant U-box protein 26	4.9	2.55	19.97	0.000118	0.002
Susceptible inoculated vs mock 72 hpi	MtrunA17_Chr7g0272491	N/A	putative protein	4.89	-2.66	10.3	0.00404	0.022
Susceptible inoculated vs mock 72 hpi	MtrunA17_Chr1g0177301	MtPUB5	Plant U-box protein 5	4.88	-1.55	11.91	0.00192	0.013
Susceptible inoculated vs mock 72 hpi	MtrunA17_Chr3g0134271	N/A	Putative asparaginase	4.84	-2.61	9.49	0.00483	0.025
Susceptible inoculated vs mock 72 hpi	MtrunA17_Chr3g0134901	N/A	Putative cysteine-rich transmembrane CYSTM domain-containing protein	4.84	-2.87	8.01	0.00974	0.041
Susceptible inoculated vs mock 72 hpi	MtrunA17_Chr6g0485341	N/A	Putative arabinogalactan protein 16/20/22/41	4.84	-0.7	15.74	0.000459	0.005
Susceptible inoculated vs mock 72 hpi	MtrunA17_Chr8g0372691	N/A	hypothetical protein	4.84	-1.7	10.9	0.003	0.017
Susceptible inoculated vs mock 72 hpi	MtrunA17_Chr8g0362601	N/A	Putative TIR domain-containing protein	4.83	0.68	30.74	6.27e-06	0
Susceptible inoculated vs mock 72 hpi	MtrunA17_Chr6g0475861	N/A	Putative non-specific serine/threonine protein kinase	4.82	5.67	9.05	0.00646	0.031
Susceptible inoculated vs mock 72 hpi	MtrunA17_Chr2g0329791	N/A	Putative chitinase	4.82	2.72	36.34	1.69e-06	0
Susceptible inoculated vs mock 72 hpi	MtrunA17_Chr6g0485351	N/A	Putative arabinogalactan protein 16/20/22/41	4.81	-2.79	12.67	0.00146	0.01
Susceptible inoculated vs mock 72 hpi	MtrunA17_Chr5g0430111	MtCYP736A133	Cytochrome P450 monooxygenase	4.81	-1.41	9.25	0.00599	0.029
Susceptible inoculated vs mock 72 hpi	MtrunA17_Chr3g0095891	N/A	Putative nepenthesin	4.81	-2.68	9.86	0.00417	0.022
Susceptible inoculated vs mock 72 hpi	MtrunA17_Chr1g0147591	MtNPF1.8	NRT1/ PTR FAMILY|nitrate transporter / peptide transporter family	4.79	-3.18	7.62	0.0101	0.042
Susceptible inoculated vs mock 72 hpi	MtrunA17_Chr1g0193861	N/A	Putative transcription factor interactor and regulator AUX-IAA family	4.79	-2.55	16.62	0.000588	0.005
Susceptible inoculated vs mock 72 hpi	MtrunA17_Chr1g0168121	N/A	Putative AT-hook motif nuclear-localized protein 15-29	4.78	2.97	96.77	1.38e-10	0
Susceptible inoculated vs mock 72 hpi	MtrunA17_Chr8g0344931	N/A	Putative GDSL lipase/esterase, SGNH hydrolase superfamily	4.78	-1.99	12.16	0.00163	0.011
Susceptible inoculated vs mock 72 hpi	MtrunA17_Chr4g0005331	N/A	Putative disease resistance protein	4.78	2.34	40.03	7.62e-07	0
Susceptible inoculated vs mock 72 hpi	MtrunA17_Chr1g0187201	MtSubIn4	Subtilisin inhibitor	4.78	0.88	11.51	0.0024	0.015
Susceptible inoculated vs mock 72 hpi	MtrunA17_Chr2g0329761	N/A	Putative chitinase	4.78	-2.5	14.41	0.000723	0.006
Susceptible inoculated vs mock 72 hpi	MtrunA17_Chr1g0203171	N/A	putative protein	4.78	-2.22	8.62	0.00686	0.032
Susceptible inoculated vs mock 72 hpi	MtrunA17_Chr4g0052861	MtCYP81E7	Isoflavone 2'-hydroxylase|Cytochrome P450 monooxygenase	4.77	5.49	139.87	2.09e-12	0
Susceptible inoculated vs mock 72 hpi	MtrunA17_Chr4g0059511	N/A	putative protein	4.77	2.7	62.51	1.3e-08	0
Susceptible inoculated vs mock 72 hpi	MtrunA17_Chr2g0320071	MtPrx57	peroxidase 57	4.77	-0.8	20.96	0.000102	0.002
Susceptible inoculated vs mock 72 hpi	MtrunA17_Chr7g0234231	N/A	Putative Gnk2-like domain-containing protein	4.76	-2.36	12.29	0.00155	0.011
Susceptible inoculated vs mock 72 hpi	MtrunA17_Chr8g0381621	N/A	putative protein	4.76	0.43	8.58	0.00669	0.031
Susceptible inoculated vs mock 72 hpi	MtrunA17_Chr4g0072521	N/A	Putative galactosylxylosylprotein 3-beta-galactosyltransferase	4.75	-1.76	19.82	0.000167	0.002
Susceptible inoculated vs mock 72 hpi	MtrunA17_Chr7g0237521	MtVAMP721c	vesicle-associated membrane protein 721c	4.74	-2.58	8.95	0.00672	0.031
Susceptible inoculated vs mock 72 hpi	MtrunA17_Chr4g0045304	MtPCY87|MtSC10	Plantacyanin/Chemocyanin 87|stellacyanin 10	4.74	-0.78	13.3	0.00107	0.008
Susceptible inoculated vs mock 72 hpi	MtrunA17_Chr6g0484071	N/A	Putative glycerophosphodiester phosphodiesterase, protein kinase RLK-Pelle-LRK10L-2 family	4.73	0.22	28.26	6.95e-05	0.001
Susceptible inoculated vs mock 72 hpi	MtrunA17_Chr4g0003591	N/A	putative protein	4.72	2.26	32.98	3.66e-06	0
Susceptible inoculated vs mock 72 hpi	MtrunA17_Chr4g0046331	MtCYP93C19	Cytochrome P450 monooxygenase	4.71	5.17	42.33	4.74e-07	0
Susceptible inoculated vs mock 72 hpi	MtrunA17_Chr5g0402571	MtPrx52	peroxidase	4.71	0	7.18	0.0122	0.049
Susceptible inoculated vs mock 72 hpi	MtrunA17_Chr5g0414641	N/A	Putative envelysin	4.71	-2.65	8.14	0.0084	0.037
Susceptible inoculated vs mock 72 hpi	MtrunA17_Chr5g0424211	N/A	Putative flavonol synthase	4.7	-1.48	20.2	0.00011	0.002
Susceptible inoculated vs mock 72 hpi	MtrunA17_Chr4g0011901	MtCYP83E41	Cytochrome P450 monooxygenase	4.69	2.29	16.06	0.000412	0.004
Susceptible inoculated vs mock 72 hpi	MtrunA17_Chr1g0178931	N/A	Putative sinapine esterase	4.69	-2.14	10.66	0.00307	0.018
Susceptible inoculated vs mock 72 hpi	MtrunA17_Chr1g0187001	N/A	Putative sieve element occlusion	4.68	-2.56	7.46	0.0122	0.049
Susceptible inoculated vs mock 72 hpi	MtrunA17_Chr2g0303731	MtINT2_2|MtINT2.1	inositol transporter	4.67	0.87	8.6	0.00664	0.031
Susceptible inoculated vs mock 72 hpi	MtrunA17_Chr4g0045284	MtSC9	stellacyanin 9	4.65	-3.35	9.67	0.00512	0.026
Susceptible inoculated vs mock 72 hpi	MtrunA17_Chr6g0465131	N/A	Putative non-specific serine/threonine protein kinase	4.64	-1.34	7.64	0.0108	0.045
Susceptible inoculated vs mock 72 hpi	MtrunA17_Chr2g0280791	N/A	Putative protein kinase RLK-Pelle-DLSV family	4.63	1.91	36.76	1.55e-06	0
Susceptible inoculated vs mock 72 hpi	MtrunA17_Chr8g0359751	N/A	Putative NTF2-like domain superfamily protein	4.62	-0.88	8.01	0.00887	0.039
Susceptible inoculated vs mock 72 hpi	MtrunA17_Chr1g0187051	N/A	Putative Zeta toxin domain, P-loop containing nucleoside triphosphate hydrolase	4.62	-3.62	8.59	0.00774	0.035
Susceptible inoculated vs mock 72 hpi	MtrunA17_Chr7g0254691	N/A	Putative dihydrofolate reductase	4.62	0.91	62.27	1.35e-08	0
Susceptible inoculated vs mock 72 hpi	MtrunA17_Chr1g0159551	N/A	Putative trans-zeatin O-beta-D-glucosyltransferase	4.62	-0.17	12.36	0.00163	0.011
Susceptible inoculated vs mock 72 hpi	MtrunA17_Chr5g0442501	N/A	Putative UDP-glucuronosyl/UDP-glucosyltransferase	4.61	-0.68	18.26	0.000201	0.003
Susceptible inoculated vs mock 72 hpi	MtrunA17_Chr5g0446021	N/A	Putative leucine-rich repeat-containing, plant-type, leucine-rich repeat domain superfamily	4.61	-1.29	12.2	0.00161	0.011
Susceptible inoculated vs mock 72 hpi	MtrunA17_Chr8g0337681	N/A	putative protein	4.56	-2.03	14.07	0.000893	0.007
Susceptible inoculated vs mock 72 hpi	MtrunA17_Chr5g0394637	N/A	Putative amino-acid N-acetyltransferase transcription regulator GNAT family	4.55	-1.31	19.84	0.000123	0.002
Susceptible inoculated vs mock 72 hpi	MtrunA17_Chr4g0004911	N/A	Putative transcription factor WRKY family	4.54	0.46	20.78	9.26e-05	0.001
Susceptible inoculated vs mock 72 hpi	MtrunA17_Chr5g0406351	N/A	Putative amino acid transporter, transmembrane domain-containing protein	4.54	3.7	55.59	4.03e-08	0
Susceptible inoculated vs mock 72 hpi	MtrunA17_Chr4g0034471	N/A	Putative 4-hydroxy-3-methylbut-2-enyl diphosphate reductase	4.54	-1.94	16.86	0.000315	0.003
Susceptible inoculated vs mock 72 hpi	MtrunA17_Chr1g0181841	N/A	Putative glutathione transferase	4.53	-0.13	15.95	0.000475	0.005
Susceptible inoculated vs mock 72 hpi	MtrunA17_Chr7g0274321	MtIDA35	Inflorescence Deficient in Abscission	4.53	-1.84	11.56	0.00236	0.015
Susceptible inoculated vs mock 72 hpi	MtrunA17_Chr1g0157881	N/A	Putative glycerophosphodiester phosphodiesterase, protein kinase RLK-Pelle-LRK10L-2 family	4.51	-0.95	23.29	4.46e-05	0.001
Susceptible inoculated vs mock 72 hpi	MtrunA17_Chr1g0196721	N/A	Putative glutathione transferase	4.51	-3.73	11.35	0.00391	0.021
Susceptible inoculated vs mock 72 hpi	MtrunA17_Chr5g0414441	N/A	putative protein	4.5	-1.37	11.75	0.0019	0.013
Susceptible inoculated vs mock 72 hpi	MtrunA17_Chr7g0217371	N/A	Putative receptor-like protein RLP23	4.5	-2.14	11.16	0.00272	0.016
Susceptible inoculated vs mock 72 hpi	MtrunA17_Chr3g0082181	N/A	putative protein	4.47	0.7	28.27	1.17e-05	0
Susceptible inoculated vs mock 72 hpi	MtrunA17_Chr3g0145681	N/A	Putative phospholipase	4.47	2.51	26.86	1.68e-05	0
Susceptible inoculated vs mock 72 hpi	MtrunA17_Chr1g0180121	MtPR5	thaumatin-like protein (TC100682, SA-responsive)	4.45	5.36	11.28	0.00227	0.014
Susceptible inoculated vs mock 72 hpi	MtrunA17_Chr5g0401691	MtCYP81E10	Cytochrome P450 monooxygenase	4.45	3.59	15	0.000589	0.005
Susceptible inoculated vs mock 72 hpi	MtrunA17_Chr7g0251101	N/A	Putative glycerophosphodiester phosphodiesterase, protein kinase RLK-Pelle-LRK10L-2 family	4.44	-0.33	22.8	5.14e-05	0.001
Susceptible inoculated vs mock 72 hpi	MtrunA17_Chr6g0460901	N/A	Putative amino acid/polyamine transporter I, cationic amino acid transporter	4.42	1.86	28.14	1.21e-05	0
Susceptible inoculated vs mock 72 hpi	MtrunA17_Chr4g0056241	N/A	Putative heavy metal-associated domain, HMA, heavy metal-associated domain superfamily	4.42	-2.73	10.68	0.00287	0.017
Susceptible inoculated vs mock 72 hpi	MtrunA17_Chr1g0154311	N/A	Putative protein kinase RLK-Pelle-DLSV family	4.41	2.3	31.18	5.64e-06	0
Susceptible inoculated vs mock 72 hpi	MtrunA17_Chr5g0425361	N/A	Putative glucan 1,3-beta-glucosidase	4.4	0.51	23.99	3.66e-05	0.001
Susceptible inoculated vs mock 72 hpi	MtrunA17_Chr4g0059991	MtNPF2.10	NRT1/ PTR FAMILY|nitrate transporter / peptide transporter	4.39	0.97	23.62	4.07e-05	0.001
Susceptible inoculated vs mock 72 hpi	MtrunA17_Chr4g0038031	N/A	Putative alanine--tRNA ligase	4.38	5.07	11.94	0.00177	0.012
Susceptible inoculated vs mock 72 hpi	MtrunA17_Chr4g0042851	N/A	putative protein	4.38	-3.03	10.51	0.00325	0.019
Susceptible inoculated vs mock 72 hpi	MtrunA17_Chr3g0141271	MtAOS2	allene oxide synthase 2 (TC110784)|Cytochrome P450 monooxygenase	4.37	-2.27	8.47	0.00699	0.032
Susceptible inoculated vs mock 72 hpi	MtrunA17_Chr8g0380901	MtPCY8|MtPLC4	Plantacyanin/Chemocyanin 8|plastocyanin-like domain 4	4.35	0.69	30.04	7.46e-06	0
Susceptible inoculated vs mock 72 hpi	MtrunA17_Chr8g0381901	N/A	putative protein	4.34	-1.22	21.61	7.24e-05	0.001
Susceptible inoculated vs mock 72 hpi	MtrunA17_Chr5g0431981	N/A	Putative exocyst complex component Exo70, cullin repeat-like-containing domain superfamily	4.34	-1.84	13.12	0.00115	0.009
Susceptible inoculated vs mock 72 hpi	MtrunA17_Chr1g0212301	N/A	Putative glutathione transferase	4.33	-0.83	18.16	0.000207	0.003
Susceptible inoculated vs mock 72 hpi	MtrunA17_Chr7g0223101	N/A	Putative enoyl-CoA hydratase/isomerase, ClpP/crotonase-like domain superfamily	4.33	1.1	29.58	8.37e-06	0
Susceptible inoculated vs mock 72 hpi	MtrunA17_Chr1g0153271	N/A	Putative triacylglycerol lipase	4.32	-2.46	7.55	0.0112	0.046
Susceptible inoculated vs mock 72 hpi	MtrunA17_Chr3g0121381	MtnsLTP100	non-specific Lipid Transfer Protein	4.31	0.65	10.56	0.00301	0.018
Susceptible inoculated vs mock 72 hpi	MtrunA17_Chr6g0463491	N/A	Putative Extensin domain-containing protein	4.29	1.88	16.81	0.000321	0.003
Susceptible inoculated vs mock 72 hpi	MtrunA17_Chr7g0245371	MtCML39|MtCML42	Calmodulin-like 39|Calmodulin-like 42	4.29	2.25	59.1	2.25e-08	0
Susceptible inoculated vs mock 72 hpi	MtrunA17_Chr4g0056601	N/A	Putative pectinesterase	4.29	-1.52	10.19	0.00392	0.021
Susceptible inoculated vs mock 72 hpi	MtrunA17_Chr7g0228791	N/A	Putative adaptor protein Cbl domain superfamily	4.28	-2.68	8.3	0.00923	0.04
Susceptible inoculated vs mock 72 hpi	MtrunA17_Chr5g0447961	N/A	Putative 6'-deoxychalcone synthase	4.28	3.06	62.11	1.39e-08	0
Susceptible inoculated vs mock 72 hpi	MtrunA17_Chr4g0048421	Disease resistance protein-2	Disease resistance protein, LRR and NB-ARC domain	4.27	-1.53	10.13	0.00355	0.02
Susceptible inoculated vs mock 72 hpi	MtrunA17_Chr5g0409641	N/A	Putative oxidoreductase	4.26	-1.71	17.17	0.000285	0.003
Susceptible inoculated vs mock 72 hpi	MtrunA17_Chr6g0460121	N/A	Putative 2-acylglycerol O-acyltransferase	4.26	0.61	25.99	2.12e-05	0.001
Susceptible inoculated vs mock 72 hpi	MtrunA17_Chr5g0402441	N/A	Putative patatin-like phospholipase domain, Acyl transferase/acyl hydrolase/lysophospholipase	4.25	4.36	25.66	0.000115	0.002
Susceptible inoculated vs mock 72 hpi	MtrunA17_Chr3g0129041	MtPRX1	peroxidase 1	4.25	0.4	24.56	3.12e-05	0.001
Susceptible inoculated vs mock 72 hpi	MtrunA17_Chr7g0219171	N/A	Putative isoflavone 7-O-methyltransferase	4.22	2.58	32.53	4.07e-06	0
Susceptible inoculated vs mock 72 hpi	MtrunA17_Chr3g0127701	N/A	Putative protein kinase RLK-Pelle-LRR-XII-1 family	4.22	-1.41	10.5	0.00307	0.018
Susceptible inoculated vs mock 72 hpi	MtrunA17_Chr3g0088401	N/A	Putative RNA-directed DNA polymerase	4.2	-1.04	7.8	0.0112	0.046
Susceptible inoculated vs mock 72 hpi	MtrunA17_Chr3g0123541	N/A	Putative Fe-S metabolism associated domain, SufE	4.2	1.04	19.26	0.000147	0.002
Susceptible inoculated vs mock 72 hpi	MtrunA17_Chr8g0361131	N/A	putative protein	4.19	-1.66	9.69	0.00548	0.027
Susceptible inoculated vs mock 72 hpi	MtrunA17_Chr3g0112391	N/A	Putative protein kinase RLK-Pelle-WAK-LRK10L-1 family	4.19	2.71	41.36	5.78e-07	0
Susceptible inoculated vs mock 72 hpi	MtrunA17_Chr7g0267911	N/A	Putative transaminase	4.18	-1.37	18.14	0.000209	0.003
Susceptible inoculated vs mock 72 hpi	MtrunA17_Chr7g0218131	N/A	Putative methyltransferase	4.17	0.28	7.2	0.0125	0.049
Susceptible inoculated vs mock 72 hpi	MtrunA17_Chr1g0159601	N/A	Putative SPARK domain-containing protein	4.17	0.1	43.43	6.2e-06	0
Susceptible inoculated vs mock 72 hpi	MtrunA17_Chr2g0311631	N/A	Putative oxoglutarate/iron-dependent dioxygenase, non-haem dioxygenase domain-containing protein	4.16	2.49	92.59	2.23e-10	0
Susceptible inoculated vs mock 72 hpi	MtrunA17_Chr3g0124531	N/A	Putative transcription factor C2H2 family	4.16	0.69	40.68	6.66e-07	0
Susceptible inoculated vs mock 72 hpi	MtrunA17_Chr7g0219121	N/A	Putative isoflavone-7-O-beta-glucoside 6''-O-malonyltransferase	4.16	3.12	52.42	6.99e-08	0
Susceptible inoculated vs mock 72 hpi	MtrunA17_Chr3g0084351	N/A	Putative disease resistance protein	4.15	-2.06	45.44	4.73e-06	0
Susceptible inoculated vs mock 72 hpi	MtrunA17_Chr2g0333851	N/A	Putative transcription factor WRKY family	4.15	2.02	44.91	2.83e-07	0
Susceptible inoculated vs mock 72 hpi	MtrunA17_Chr3g0093761	N/A	Putative oxoglutarate/iron-dependent dioxygenase, non-haem dioxygenase domain-containing protein	4.14	-2.63	12.36	0.00195	0.013
Susceptible inoculated vs mock 72 hpi	MtrunA17_Chr3g0083371	N/A	putative protein	4.13	3.69	8.32	0.00777	0.035
Susceptible inoculated vs mock 72 hpi	MtrunA17_Chr6g0462711	N/A	Putative Heat shock protein 70 family	4.12	-0.31	29.38	8.81e-06	0
Susceptible inoculated vs mock 72 hpi	MtrunA17_Chr2g0323241	N/A	Putative non-specific serine/threonine protein kinase	4.11	-1.62	9.54	0.0045	0.024
Susceptible inoculated vs mock 72 hpi	MtrunA17_Chr1g0149821	MtCHIT5a	chitinase 5 a	4.08	0.84	28.63	1.06e-05	0
Susceptible inoculated vs mock 72 hpi	MtrunA17_Chr5g0432051	N/A	Putative exocyst complex component Exo70	4.07	-2.17	13.2	0.00223	0.014
Susceptible inoculated vs mock 72 hpi	MtrunA17_Chr1g0212561	N/A	Putative transcription factor C2H2 family	4.07	1.3	28.24	1.18e-05	0
Susceptible inoculated vs mock 72 hpi	MtrunA17_Chr6g0461141	N/A	Putative annexin	4.07	-1.76	9.41	0.00475	0.025
Susceptible inoculated vs mock 72 hpi	MtrunA17_Chr8g0346561	MtMYB041	Myeloblastosis (MYB) transcription factor 41	4.06	2.65	65.78	7.86e-09	0
Susceptible inoculated vs mock 72 hpi	MtrunA17_Chr1g0181481	N/A	Putative peroxidase	4.06	0.02	22.32	5.89e-05	0.001
Susceptible inoculated vs mock 72 hpi	MtrunA17_Chr3g0133701	N/A	Putative carboxylesterase	4.06	-1.36	18.56	0.000183	0.002
Susceptible inoculated vs mock 72 hpi	MtrunA17_Chr1g0195821	N/A	Putative glutathione transferase	4.05	0.66	30.98	5.91e-06	0
Susceptible inoculated vs mock 72 hpi	MtrunA17_Chr7g0269511	N/A	Putative pectinesterase	4.05	2.18	37.48	1.32e-06	0
Susceptible inoculated vs mock 72 hpi	MtrunA17_Chr5g0401641	MtGH3.1	Gretchen Hagen3.1 (auxin responsive GH3 family)	4.05	1.45	14.88	0.000615	0.006
Susceptible inoculated vs mock 72 hpi	MtrunA17_Chr2g0286751	N/A	Putative inosine/uridine-preferring nucleoside hydrolase domain, ribonucleoside hydrolase	4.04	-0.95	37.72	1.25e-06	0
Susceptible inoculated vs mock 72 hpi	MtrunA17_Chr8g0343241	N/A	Putative PGG domain-containing protein	4.02	-0.54	13.18	0.00112	0.009
Susceptible inoculated vs mock 72 hpi	MtrunA17_Chr5g0403011	N/A	Putative [Myosin heavy-chain] kinase transcription factor WD40-like family	4.02	-0.85	20.8	9.21e-05	0.001
Susceptible inoculated vs mock 72 hpi	MtrunA17_Chr7g0264311	N/A	Putative phenylalanine ammonia-lyase	4.01	2.05	43.89	3.46e-07	0
Susceptible inoculated vs mock 72 hpi	MtrunA17_Chr1g0196691	N/A	Putative glutathione transferase	4.01	1.82	12.93	0.00123	0.009
Susceptible inoculated vs mock 72 hpi	MtrunA17_Chr3g0104671	N/A	putative protein	4.01	-2.74	10.51	0.00306	0.018
Susceptible inoculated vs mock 72 hpi	MtrunA17_Chr1g0152201	N/A	putative protein	3.99	-0.93	10.74	0.0028	0.017
Susceptible inoculated vs mock 72 hpi	MtrunA17_Chr1g0209721	N/A	Putative VQ motif-containing protein 8/17/18/20/21/25	3.99	-2.13	11.81	0.00186	0.012
Susceptible inoculated vs mock 72 hpi	MtrunA17_Chr6g0484061	N/A	Putative wall-associated receptor kinase, galacturonan-binding domain-containing protein	3.98	-1.33	23.23	0.000189	0.002
Susceptible inoculated vs mock 72 hpi	MtrunA17_Chr2g0325161	N/A	Putative chromatin regulator PHD family	3.98	0.77	21.56	7.35e-05	0.001
Susceptible inoculated vs mock 72 hpi	MtrunA17_Chr8g0372921	N/A	putative protein	3.98	2.34	51.67	7.99e-08	0
Susceptible inoculated vs mock 72 hpi	MtrunA17_Chr7g0216961	N/A	Putative polyvinyl alcohol dehydrogenase (cytochrome)	3.97	2.01	18.37	0.000194	0.002
Susceptible inoculated vs mock 72 hpi	MtrunA17_Chr6g0480771	N/A	Putative cyclic nucleotide-binding domain, rmlC-like jelly roll	3.97	-0.16	12.1	0.00167	0.011
Susceptible inoculated vs mock 72 hpi	MtrunA17_Chr4g0038981	MtPR-2|MtBGL|MtBG19	pathogenesis-related 2|beta-1,3-glucanase (TC98780,SA-responsive)|beta-1,3-Glucanase 19	3.97	2.35	10.02	0.00372	0.02
Susceptible inoculated vs mock 72 hpi	MtrunA17_Chr3g0107481	MtnsLTP17	non-specific Lipid Transfer Protein	3.96	4.7	26.3	1.95e-05	0
Susceptible inoculated vs mock 72 hpi	MtrunA17_Chr1g0155411	MtDFR2	dihydroflavonol 4-reductase (XP_013466133)	3.96	3.17	11.08	0.00245	0.015
Susceptible inoculated vs mock 72 hpi	MtrunA17_Chr3g0131231	N/A	Putative acyl-CoA hydrolase	3.95	-1.61	11.68	0.00195	0.013
Susceptible inoculated vs mock 72 hpi	MtrunA17_Chr4g0011791	N/A	Putative pectinesterase	3.95	5.32	16.95	0.000307	0.003
Susceptible inoculated vs mock 72 hpi	MtrunA17_Chr4g0066491	N/A	Putative protein DMP	3.93	-1.01	11.53	0.00207	0.013
Susceptible inoculated vs mock 72 hpi	MtrunA17_Chr5g0415741	N/A	Putative monodehydroascorbate reductase (NADH)	3.92	1.61	14.93	0.000605	0.006
Susceptible inoculated vs mock 72 hpi	MtrunA17_Chr8g0344941	N/A	Putative GDSL lipase/esterase, SGNH hydrolase superfamily	3.92	0.41	26.16	2.03e-05	0
Susceptible inoculated vs mock 72 hpi	MtrunA17_Chr3g0120291	N/A	Putative VQ motif-containing protein 15/22	3.92	2.78	45.35	2.6e-07	0
Susceptible inoculated vs mock 72 hpi	MtrunA17_Chr2g0332221	MtABCG11	ATP-binding cassette (ABC) transporter type G (XM_003597770)	3.91	5.51	45.55	2.5e-07	0
Susceptible inoculated vs mock 72 hpi	MtrunA17_Chr4g0066221	N/A	Putative UDP-glucuronosyl/UDP-glucosyltransferase, UDP-glycosyltransferase family	3.9	0.58	26.61	1.8e-05	0
Susceptible inoculated vs mock 72 hpi	MtrunA17_Chr1g0154571	N/A	Putative ELO family protein	3.9	-1.85	11.51	0.00222	0.014
Susceptible inoculated vs mock 72 hpi	MtrunA17_Chr5g0447951	N/A	Putative 6'-deoxychalcone synthase	3.9	3.59	68.92	4.93e-09	0
Susceptible inoculated vs mock 72 hpi	MtrunA17_Chr8g0353491	N/A	Putative sigma factor binding protein 1/2	3.89	2.64	74.25	2.31e-09	0
Susceptible inoculated vs mock 72 hpi	MtrunA17_Chr7g0258321	N/A	Putative transcription factor bZIP family	3.89	-1.05	10.21	0.00345	0.019
Susceptible inoculated vs mock 72 hpi	MtrunA17_Chr5g0423191	N/A	Putative codeine 3-O-demethylase	3.88	2.28	14.78	0.000636	0.006
Susceptible inoculated vs mock 72 hpi	MtrunA17_Chr5g0394634	N/A	Putative diamine N-acetyltransferase transcription regulator GNAT family	3.86	0.32	20.8	9.2e-05	0.001
Susceptible inoculated vs mock 72 hpi	MtrunA17_Chr1g0194251	N/A	Putative NPR1/NH1-interacting protein	3.85	0.39	7.55	0.0104	0.043
Susceptible inoculated vs mock 72 hpi	MtrunA17_Chr7g0267551	N/A	Putative target SNARE coiled-coil domain, syntaxin domain, syntaxin/epimorphin	3.85	-0.79	25.63	2.34e-05	0.001
Susceptible inoculated vs mock 72 hpi	MtrunA17_Chr4g0039901	MtCYP76F72	Cytochrome P450 monooxygenase	3.84	2.64	43.71	3.59e-07	0
Susceptible inoculated vs mock 72 hpi	MtrunA17_Chr3g0086661	MtCYP75B83|MtF3H-2	Cytochrome P450 monooxygenase|Flavonoid 3'-monooxygenase	3.84	0.98	19.18	0.000151	0.002
Susceptible inoculated vs mock 72 hpi	MtrunA17_Chr7g0270041	N/A	putative protein	3.83	-0.84	13.75	0.000915	0.007
Susceptible inoculated vs mock 72 hpi	MtrunA17_Chr8g0387041	N/A	Putative transcription factor WD40-like family	3.82	3	64.32	9.83e-09	0
Susceptible inoculated vs mock 72 hpi	MtrunA17_Chr1g0153411	N/A	Putative alpha-amylase	3.82	-1.54	7.41	0.0114	0.046
Susceptible inoculated vs mock 72 hpi	MtrunA17_Chr3g0140461	N/A	Putative glycoside hydrolase family 18, catalytic domain, glycoside hydrolase superfamily	3.81	-0.55	19.72	0.000128	0.002
Susceptible inoculated vs mock 72 hpi	MtrunA17_Chr3g0121261	N/A	Putative IQ domain-containing protein IQM	3.8	-2	8.42	0.00746	0.034
Susceptible inoculated vs mock 72 hpi	MtrunA17_Chr7g0219211	N/A	Putative isoflavone-7-O-beta-glucoside 6''-O-malonyltransferase	3.8	-0.38	15.81	0.000447	0.004
Susceptible inoculated vs mock 72 hpi	MtrunA17_Chr2g0295371	AtPR-1-like|MtCAPE12	pathogenesis-related protein 1 (SA-inducible in Mt)|CAP-derived peptide 12	3.8	4.95	15.67	0.000469	0.005
Susceptible inoculated vs mock 72 hpi	MtrunA17_Chr4g0042791	N/A	putative protein	3.79	4.08	18.73	0.000173	0.002
Susceptible inoculated vs mock 72 hpi	MtrunA17_Chr4g0076451	N/A	Putative rossmann-like alpha/beta/alpha sandwich protein	3.79	-1.06	13.22	0.0011	0.008
Susceptible inoculated vs mock 72 hpi	MtrunA17_Chr1g0187841	N/A	Putative nepenthesin	3.78	3.34	82.35	7.84e-10	0
Susceptible inoculated vs mock 72 hpi	MtrunA17_Chr3g0088001	N/A	putative protein	3.78	-1.99	7.41	0.0111	0.045
Susceptible inoculated vs mock 72 hpi	MtrunA17_Chr4g0060271	N/A	Putative transcription factor WRKY family	3.77	2.01	41.55	5.55e-07	0
Susceptible inoculated vs mock 72 hpi	MtrunA17_Chr4g0053621	MtCYP81E58	Cytochrome P450 monooxygenase	3.77	1.46	17.68	0.000242	0.003
Susceptible inoculated vs mock 72 hpi	MtrunA17_Chr4g0008141	N/A	putative protein	3.77	2.75	25.76	2.26e-05	0.001
Susceptible inoculated vs mock 72 hpi	MtrunA17_Chr3g0114851	N/A	Putative protein kinase RLK-Pelle-SD-2b family	3.77	0.61	23.73	3.94e-05	0.001
Susceptible inoculated vs mock 72 hpi	MtrunA17_Chr5g0404581	N/A	putative protein	3.76	0.04	43.79	3.53e-07	0
Susceptible inoculated vs mock 72 hpi	MtrunA17_Chr3g0084281	N/A	Putative nucleotidyltransferase, Ribonuclease H	3.76	-0.54	9.9	0.00558	0.028
Susceptible inoculated vs mock 72 hpi	MtrunA17_Chr4g0035651	N/A	Putative transcription factor interactor and regulator Znf-B family	3.75	0.12	20.17	0.000111	0.002
Susceptible inoculated vs mock 72 hpi	MtrunA17_Chr7g0236231	N/A	Putative protein kinase RLK-Pelle-DLSV family	3.75	0.53	36.38	1.68e-06	0
Susceptible inoculated vs mock 72 hpi	MtrunA17_Chr3g0134041	N/A	Putative shikimate O-hydroxycinnamoyltransferase	3.74	2.79	18.84	0.000168	0.002
Susceptible inoculated vs mock 72 hpi	MtrunA17_Chr3g0123621	N/A	Putative clathrin coat assembly protein AP180	3.74	-1.49	29.97	7.59e-06	0
Susceptible inoculated vs mock 72 hpi	MtrunA17_Chr4g0063501	N/A	Putative glyoxalase/Bleomycin resistance protein/Dihydroxybiphenyl dioxygenase	3.73	0.11	11.59	0.00202	0.013
Susceptible inoculated vs mock 72 hpi	MtrunA17_Chr2g0298571	N/A	Putative oxysterol-binding protein	3.73	1.8	30.78	6.22e-06	0
Susceptible inoculated vs mock 72 hpi	MtrunA17_Chr3g0084271	N/A	Putative nucleotidyltransferase, Ribonuclease H	3.72	-0.67	10.84	0.00459	0.024
Susceptible inoculated vs mock 72 hpi	MtrunA17_Chr3g0106221	N/A	Putative protein kinase RLK-Pelle-SD-2b family	3.71	-0.64	24.94	2.82e-05	0.001
Susceptible inoculated vs mock 72 hpi	MtrunA17_Chr2g0288071	N/A	Putative beta-glucosidase	3.71	2.51	27.98	1.26e-05	0
Susceptible inoculated vs mock 72 hpi	MtrunA17_Chr5g0442491	N/A	Putative UDP-glucuronosyl/UDP-glucosyltransferase, UDP-glycosyltransferase family	3.71	1.88	17.91	0.000225	0.003
Susceptible inoculated vs mock 72 hpi	MtrunA17_Chr8g0361261	N/A	Putative protein kinase RLK-Pelle-DLSV family	3.7	0.65	39.08	9.33e-07	0
Susceptible inoculated vs mock 72 hpi	MtrunA17_Chr2g0304871	MtCYP82D47	Cytochrome P450 monooxygenase	3.7	3.32	25.47	2.44e-05	0.001
Susceptible inoculated vs mock 72 hpi	MtrunA17_Chr1g0169531	N/A	Putative adaptor protein Cbl domain superfamily	3.7	-0.59	11.82	0.00185	0.012
Susceptible inoculated vs mock 72 hpi	MtrunA17_Chr2g0300711	N/A	Putative protein kinase RLK-Pelle-RLCK-VIIa-2 family	3.7	2.6	64.69	9.28e-09	0
Susceptible inoculated vs mock 72 hpi	MtrunA17_Chr6g0478081	MtADH6	Putative alcohol dehydrogenase	3.69	0.8	61.47	1.53e-08	0
Susceptible inoculated vs mock 72 hpi	MtrunA17_Chr5g0398161	MtPLD12	phospholipase D12	3.67	0.73	28.12	1.21e-05	0
Susceptible inoculated vs mock 72 hpi	MtrunA17_Chr4g0050581	N/A	Putative DnaJ domain, Chaperone J-domain superfamily	3.67	-0.64	13.53	0.000989	0.008
Susceptible inoculated vs mock 72 hpi	MtrunA17_Chr4g0045431	MtGAOL5	GA2-oxidase like 5	3.67	-1.47	11.71	0.00224	0.014
Susceptible inoculated vs mock 72 hpi	MtrunA17_Chr1g0196771	N/A	Putative glutathione transferase	3.64	4.51	59.1	2.25e-08	0
Susceptible inoculated vs mock 72 hpi	MtrunA17_Chr7g0222881	N/A	Putative leucine-rich repeat-containing, plant-type, leucine-rich repeat domain superfamily	3.64	-0.27	23.81	3.86e-05	0.001
Susceptible inoculated vs mock 72 hpi	MtrunA17_Chr1g0167661	MtMYB008	Myeloblastosis (MYB) transcription factor 8	3.62	1.26	25.17	2.65e-05	0.001
Susceptible inoculated vs mock 72 hpi	MtrunA17_Chr1g0157781	N/A	Putative glycerophosphodiester phosphodiesterase, protein kinase RLK-Pelle-LRK10L-2 family	3.61	-1.24	8.04	0.0084	0.037
Susceptible inoculated vs mock 72 hpi	MtrunA17_Chr2g0287431	N/A	putative protein	3.61	4.17	38.52	1.05e-06	0
Susceptible inoculated vs mock 72 hpi	MtrunA17_Chr5g0404481	MtIFR	Putative 2'-hydroxyisoflavone reductase	3.61	5.33	60.37	1.83e-08	0
Susceptible inoculated vs mock 72 hpi	MtrunA17_Chr4g0042781	N/A	putative protein	3.61	1.87	37.36	5.66e-06	0
Susceptible inoculated vs mock 72 hpi	MtrunA17_Chr8g0352301	N/A	Putative carotenoid oxygenase	3.6	1.96	35.36	2.11e-06	0
Susceptible inoculated vs mock 72 hpi	MtrunA17_Chr5g0442881	N/A	putative protein	3.6	-0.03	15.09	0.000572	0.005
Susceptible inoculated vs mock 72 hpi	MtrunA17_Chr7g0251121	N/A	Putative protein kinase RLK-Pelle-WAK-LRK10L-1 family	3.6	2.76	35.92	1.86e-06	0
Susceptible inoculated vs mock 72 hpi	MtrunA17_Chr5g0433201	MtNDR1	Non-race specific disease resistance protein 1 (Required for resistance conferred by multiple R genes)	3.59	0.11	14.85	0.00062	0.006
Susceptible inoculated vs mock 72 hpi	MtrunA17_Chr3g0126391	N/A	Putative transcription factor WRKY family	3.58	-0.09	14.79	0.000634	0.006
Susceptible inoculated vs mock 72 hpi	MtrunA17_Chr2g0281271	N/A	Putative CAP domain-containing protein	3.56	0.72	30.47	6.7e-06	0
Susceptible inoculated vs mock 72 hpi	MtrunA17_Chr4g0034461	N/A	Putative 4-hydroxy-3-methylbut-2-enyl diphosphate reductase	3.56	-3.52	10	0.00604	0.029
Susceptible inoculated vs mock 72 hpi	MtrunA17_Chr5g0420521	N/A	Putative F-box domain-containing protein	3.56	-1.29	12.52	0.00154	0.011
Susceptible inoculated vs mock 72 hpi	MtrunA17_Chr4g0014461	MtT2SPI2	Potato type II proteinase inhibitor	3.55	4.34	10.22	0.00343	0.019
Susceptible inoculated vs mock 72 hpi	MtrunA17_Chr8g0350261	N/A	putative protein	3.53	-1.38	16.08	0.000822	0.007
Susceptible inoculated vs mock 72 hpi	MtrunA17_Chr6g0486221	N/A	Putative disease resistance protein	3.53	1.77	27.43	1.45e-05	0
Susceptible inoculated vs mock 72 hpi	MtrunA17_Chr5g0399671	N/A	Putative FAD-binding domain, FAD/NAD(P)-binding domain superfamily	3.53	4.19	45.35	2.6e-07	0
Susceptible inoculated vs mock 72 hpi	MtrunA17_Chr8g0358551	N/A	putative protein	3.53	-0.87	9.09	0.00542	0.027
Susceptible inoculated vs mock 72 hpi	MtrunA17_Chr4g0025971	N/A	Putative (+)-borneol dehydrogenase	3.52	2.51	45.07	2.74e-07	0
Susceptible inoculated vs mock 72 hpi	MtrunA17_Chr1g0207781	N/A	putative protein	3.52	1.99	23.73	3.94e-05	0.001
Susceptible inoculated vs mock 72 hpi	MtrunA17_Chr2g0331531	N/A	Putative PLAC8 motif-containing protein	3.51	1.43	49.48	1.19e-07	0
Susceptible inoculated vs mock 72 hpi	MtrunA17_Chr7g0216931	N/A	Putative polyvinyl alcohol dehydrogenase (cytochrome)	3.51	-1.6	7.21	0.012	0.048
Susceptible inoculated vs mock 72 hpi	MtrunA17_Chr5g0401791	N/A	putative protein	3.5	-2.71	7.9	0.00928	0.04
Susceptible inoculated vs mock 72 hpi	MtrunA17_Chr2g0323131	MtTPS6	terpene synthase 6	3.49	4.98	59.84	1.99e-08	0
Susceptible inoculated vs mock 72 hpi	MtrunA17_Chr7g0256681	N/A	putative protein	3.49	0.41	30.68	6.37e-06	0
Susceptible inoculated vs mock 72 hpi	MtrunA17_Chr6g0480971	N/A	Putative disease resistance protein	3.49	1.78	30.25	7.07e-06	0
Susceptible inoculated vs mock 72 hpi	MtrunA17_Chr7g0253291	N/A	putative protein	3.44	-1.41	13.58	0.00097	0.008
Susceptible inoculated vs mock 72 hpi	MtrunA17_Chr8g0388881	N/A	Putative S-adenosyl-L-methionine-dependent methyltransferase	3.44	-3.44	10.94	0.00351	0.02
Susceptible inoculated vs mock 72 hpi	MtrunA17_Chr3g0097331	N/A	Putative non-specific serine/threonine protein kinase	3.41	-2.42	8.06	0.00832	0.037
Susceptible inoculated vs mock 72 hpi	MtrunA17_Chr1g0184021	N/A	putative protein	3.41	2.53	11.94	0.00177	0.012
Susceptible inoculated vs mock 72 hpi	MtrunA17_Chr3g0107741	N/A	Putative glutathione transferase	3.41	4.47	40.38	7.07e-07	0
Susceptible inoculated vs mock 72 hpi	MtrunA17_Chr2g0315321	N/A	putative protein	3.41	1.26	36.55	1.62e-06	0
Susceptible inoculated vs mock 72 hpi	MtrunA17_Chr3g0131601	N/A	Putative transcription factor AP2-EREBP family	3.4	-1.9	14.83	0.000626	0.006
Susceptible inoculated vs mock 72 hpi	MtrunA17_Chr7g0256591	N/A	Putative strictosidine synthase transcription factor WD40-like family	3.4	-1.11	10.26	0.00338	0.019
Susceptible inoculated vs mock 72 hpi	MtrunA17_Chr4g0061201	N/A	Putative transferase, protein kinase RLK-Pelle-LRR-Xb-2 family	3.39	2.72	57.38	2.98e-08	0
Susceptible inoculated vs mock 72 hpi	MtrunA17_Chr7g0219681	N/A	Putative protein kinase RLK-Pelle-CrRLK1L-1 family	3.39	-0.42	9.19	0.00576	0.028
Susceptible inoculated vs mock 72 hpi	MtrunA17_Chr1g0157891	N/A	Putative probable receptor-like serine/threonine-protein kinase LRK10	3.39	-2.61	9.39	0.00478	0.025
Susceptible inoculated vs mock 72 hpi	MtrunA17_Chr4g0067951	MtPR10-5	Pathogenesis-related protein 10 (TC123318, PR10.2 group)	3.39	5.68	75.88	1.84e-09	0
Susceptible inoculated vs mock 72 hpi	MtrunA17_Chr1g0193811	MtCYP709B4	Cytochrome P450 monooxygenase	3.38	5.21	28.57	1.08e-05	0
Susceptible inoculated vs mock 72 hpi	MtrunA17_Chr7g0223121	N/A	Putative enoyl-CoA hydratase/isomerase, ClpP/crotonase-like domain superfamily	3.38	1.33	67.92	5.71e-09	0
Susceptible inoculated vs mock 72 hpi	MtrunA17_Chr5g0394621	MtHAG24	Histone acetyltransferase of the GNAT family	3.37	2.14	40.95	6.29e-07	0
Susceptible inoculated vs mock 72 hpi	MtrunA17_Chr3g0129571	N/A	Putative EamA domain-containing protein	3.37	3.53	43.07	4.08e-07	0
Susceptible inoculated vs mock 72 hpi	MtrunA17_Chr4g0033191	N/A	Putative beta-glucosidase	3.36	4.81	9.61	0.00437	0.023
Susceptible inoculated vs mock 72 hpi	MtrunA17_Chr5g0398531	N/A	Putative AT-hook motif nuclear-localized protein 15-29	3.36	-2.29	7.56	0.0112	0.046
Susceptible inoculated vs mock 72 hpi	MtrunA17_Chr7g0268611	N/A	Putative indole-3-pyruvate monooxygenase	3.35	0.74	9.26	0.00504	0.026
Susceptible inoculated vs mock 72 hpi	MtrunA17_Chr4g0053371	N/A	hypothetical protein	3.35	-1.19	12.66	0.00135	0.01
Susceptible inoculated vs mock 72 hpi	MtrunA17_Chr1g0180161	N/A	Putative Thaumatin family	3.35	-1.25	8.65	0.00648	0.031
Susceptible inoculated vs mock 72 hpi	MtrunA17_Chr7g0232401	N/A	Putative hydroquinone glucosyltransferase	3.35	-0.07	15.78	0.000452	0.004
Susceptible inoculated vs mock 72 hpi	MtrunA17_Chr5g0434351	N/A	putative protein	3.35	-0.65	13.01	0.00119	0.009
Susceptible inoculated vs mock 72 hpi	MtrunA17_Chr2g0286091	MtCYP710A15	Cytochrome P450 monooxygenase	3.34	1.05	45.35	2.6e-07	0
Susceptible inoculated vs mock 72 hpi	MtrunA17_Chr5g0394381	N/A	Putative protein kinase RLK-Pelle-SD-2b family	3.34	-0.78	10.2	0.00419	0.022
Susceptible inoculated vs mock 72 hpi	MtrunA17_Chr2g0295021	MtPR10-2	Pathogenesis-related protein 10 (TC76513, TC131880)	3.34	6.89	33.59	3.17e-06	0
Susceptible inoculated vs mock 72 hpi	MtrunA17_Chr1g0178531	N/A	Putative calcium/calmodulin-dependent protein kinase	3.34	3.68	109.95	3.34e-11	0
Susceptible inoculated vs mock 72 hpi	MtrunA17_Chr1g0164491	N/A	putative protein	3.34	-0.11	14.42	0.00072	0.006
Susceptible inoculated vs mock 72 hpi	MtrunA17_Chr6g0477281	MtKunitz44	Kunitz-P Trypsin Inhibitor	3.34	-2.03	11.11	0.00421	0.022
Susceptible inoculated vs mock 72 hpi	MtrunA17_Chr7g0263501	N/A	putative protein	3.33	-2.16	8.16	0.00832	0.037
Susceptible inoculated vs mock 72 hpi	MtrunA17_Chr4g0019041	N/A	Putative protein kinase RLK-Pelle-LRR-XI-1 family	3.33	-1.73	10.16	0.00352	0.02
Susceptible inoculated vs mock 72 hpi	MtrunA17_Chr2g0291501	N/A	Putative protein kinase RLK-Pelle-LRR-VIII-1 family	3.33	-1.75	13.1	0.00116	0.009
Susceptible inoculated vs mock 72 hpi	MtrunA17_Chr6g0460721	MtCDFd1_23	CYCLING DOF FACTOR	3.31	-2.21	9.31	0.00495	0.025
Susceptible inoculated vs mock 72 hpi	MtrunA17_Chr5g0445131	MtN5	Mtnodulin 5	3.31	2.92	19.52	0.000136	0.002
Susceptible inoculated vs mock 72 hpi	MtrunA17_Chr2g0309181	N/A	Putative vacuolar protein sorting-associated protein	3.31	-2.06	11.8	0.002	0.013
Susceptible inoculated vs mock 72 hpi	MtrunA17_Chr8g0347891	N/A	Putative IQ motif, EF-hand binding, BAG domain, BAG domain superfamily	3.31	-0.27	19.1	0.000155	0.002
Susceptible inoculated vs mock 72 hpi	MtrunA17_Chr8g0354421	N/A	Putative protein kinase RLK-Pelle-DLSV family	3.31	2.28	25.92	2.16e-05	0.001
Susceptible inoculated vs mock 72 hpi	MtrunA17_Chr8g0370831	N/A	Putative chitinase	3.31	3.16	7.89	0.00895	0.039
Susceptible inoculated vs mock 72 hpi	MtrunA17_Chr7g0256811	N/A	putative protein	3.3	0.33	19.53	0.000135	0.002
Susceptible inoculated vs mock 72 hpi	MtrunA17_Chr2g0313961	MtRMC-like	RmlC-like cupins superfamily protein	3.3	0.57	8.05	0.00837	0.037
Susceptible inoculated vs mock 72 hpi	MtrunA17_Chr2g0280751	N/A	Putative protein kinase RLK-Pelle-DLSV family	3.3	-2.7	7.54	0.0104	0.043
Susceptible inoculated vs mock 72 hpi	MtrunA17_Chr3g0084441	N/A	Putative protein kinase RLK-Pelle-DLSV family	3.3	-0.72	13.93	0.000856	0.007
Susceptible inoculated vs mock 72 hpi	MtrunA17_Chr2g0295081	N/A	Putative Bet v I/Major latex protein	3.29	5.37	111.84	2.75e-11	0
Susceptible inoculated vs mock 72 hpi	MtrunA17_Chr2g0306461	MtPCY30	Plantacyanin/Chemocyanin	3.29	2.8	23.65	4.03e-05	0.001
Susceptible inoculated vs mock 72 hpi	MtrunA17_Chr5g0434171	MtPUB44	Plant U-box protein 44	3.28	2.91	52.68	6.68e-08	0
Susceptible inoculated vs mock 72 hpi	MtrunA17_Chr7g0252571	N/A	putative protein	3.28	-2.61	7.91	0.00924	0.04
Susceptible inoculated vs mock 72 hpi	MtrunA17_Chr8g0362611	N/A	Putative TIR domain-containing protein	3.28	1.87	27.01	1.62e-05	0
Susceptible inoculated vs mock 72 hpi	MtrunA17_Chr1g0181431	MtPrx56	peroxidase	3.28	3.86	22.14	6.2e-05	0.001
Susceptible inoculated vs mock 72 hpi	MtrunA17_Chr2g0322021	MtPUB18	Plant U-box protein 18	3.27	-0.43	11.62	0.00199	0.013
Susceptible inoculated vs mock 72 hpi	MtrunA17_Chr3g0122981	N/A	Putative NADH-ubiquinone reductase complex 1 MLRQ subunit	3.27	3.09	41.41	5.72e-07	0
Susceptible inoculated vs mock 72 hpi	MtrunA17_Chr1g0154361	N/A	Putative Gnk2-like domain-containing protein	3.25	0.6	54.29	5.04e-08	0
Susceptible inoculated vs mock 72 hpi	MtrunA17_Chr3g0137851	MtSPX1	SPX domain-containing protein	3.24	-2.58	8.44	0.0071	0.033
Susceptible inoculated vs mock 72 hpi	MtrunA17_Chr2g0282001	N/A	Putative dihydroflavanol 4-reductase	3.22	0	11.59	0.00202	0.013
Susceptible inoculated vs mock 72 hpi	MtrunA17_Chr4g0056621	MtnsLTP60	non-specific Lipid Transfer Protein	3.21	5.06	22.05	6.37e-05	0.001
Susceptible inoculated vs mock 72 hpi	MtrunA17_Chr5g0441261	MtPhyCys32	Phytocystatin	3.21	3.89	15.83	0.000445	0.004
Susceptible inoculated vs mock 72 hpi	MtrunA17_Chr7g0222901	N/A	Putative leucine-rich repeat-containing, plant-type, leucine-rich repeat domain superfamily	3.21	3.99	45.82	2.37e-07	0
Susceptible inoculated vs mock 72 hpi	MtrunA17_Chr2g0285931	MtGA2ox|MtGA2OX2|MtGA2ox4	Gibberellin 2-beta-dioxygenase (gibberellin inactivation)	3.18	2.27	8.84	0.00601	0.029
Susceptible inoculated vs mock 72 hpi	MtrunA17_Chr1g0205731	N/A	putative protein	3.18	-0.62	13.94	0.000853	0.007
Susceptible inoculated vs mock 72 hpi	MtrunA17_Chr3g0121991	MtUGT75L6	Putative crocetin glucosyltransferase	3.17	3.22	14.36	0.000738	0.006
Susceptible inoculated vs mock 72 hpi	MtrunA17_Chr7g0274081	N/A	Putative perakine reductase	3.17	-1.83	7.36	0.0113	0.046
Susceptible inoculated vs mock 72 hpi	MtrunA17_Chr5g0410081	N/A	Putative G protein alpha subunit, helical insertion	3.17	3.7	99.03	1.07e-10	0
Susceptible inoculated vs mock 72 hpi	MtrunA17_Chr2g0317751	MtDEF1|MtPDF33	defensin 1|Plant Defensin 33	3.16	-2.67	9.08	0.00639	0.03
Susceptible inoculated vs mock 72 hpi	MtrunA17_Chr4g0000461	Mt4CL-3	4-coumarate--CoA ligase	3.16	2.26	16.99	0.000303	0.003
Susceptible inoculated vs mock 72 hpi	MtrunA17_Chr7g0240561	N/A	Putative glutathione transferase	3.16	4.77	30.97	5.93e-06	0
Susceptible inoculated vs mock 72 hpi	MtrunA17_Chr4g0005131	N/A	Putative dirigent protein	3.15	6.64	27.06	1.6e-05	0
Susceptible inoculated vs mock 72 hpi	MtrunA17_Chr3g0093751	N/A	Putative oxoglutarate/iron-dependent dioxygenase, non-haem dioxygenase domain-containing protein	3.15	-1.32	11.9	0.0018	0.012
Susceptible inoculated vs mock 72 hpi	MtrunA17_Chr5g0411931	N/A	Putative cinnamyl-alcohol dehydrogenase	3.15	-3.11	8.1	0.00941	0.04
Susceptible inoculated vs mock 72 hpi	MtrunA17_Chr5g0417321	N/A	Putative ribonuclease T(2)	3.14	-0.38	7.57	0.0103	0.043
Susceptible inoculated vs mock 72 hpi	MtrunA17_Chr5g0442521	N/A	Putative UDP-glucuronosyl/UDP-glucosyltransferase, UDP-glycosyltransferase family	3.14	2.82	25.67	2.31e-05	0.001
Susceptible inoculated vs mock 72 hpi	MtrunA17_Chr3g0109731	N/A	Putative 4-coumarate--CoA ligase	3.13	1.46	9.15	0.00528	0.026
Susceptible inoculated vs mock 72 hpi	MtrunA17_Chr7g0222171	N/A	Putative perakine reductase	3.12	5.92	30.4	6.82e-06	0
Susceptible inoculated vs mock 72 hpi	MtrunA17_Chr3g0132381	N/A	Putative protein OCTOPUS	3.12	-1.64	18.88	0.000501	0.005
Susceptible inoculated vs mock 72 hpi	MtrunA17_Chr4g0029341	N/A	Putative glutathione transferase	3.12	-0.41	8.05	0.00838	0.037
Susceptible inoculated vs mock 72 hpi	MtrunA17_Chr1g0209431	N/A	Putative transferase, protein kinase RLK-Pelle-WAK-LRK10L-1 family	3.12	1.77	23.43	5.12e-05	0.001
Susceptible inoculated vs mock 72 hpi	MtrunA17_Chr5g0400051	N/A	Putative Zf-FLZ domain, FCS-Like Zinc finger 1/2/3	3.11	0.07	24.24	3.42e-05	0.001
Susceptible inoculated vs mock 72 hpi	MtrunA17_Chr4g0047281	N/A	Putative linoleate 13S-lipoxygenase	3.11	0.62	9.41	0.00475	0.025
Susceptible inoculated vs mock 72 hpi	MtrunA17_Chr2g0314441	MtKunitz6	Kunitz-P Trypsin Inhibitor	3.11	3.71	10.23	0.00341	0.019
Susceptible inoculated vs mock 72 hpi	MtrunA17_Chr4g0020521	N/A	Putative mannan endo-1,4-beta-mannosidase	3.1	1	7.22	0.012	0.048
Susceptible inoculated vs mock 72 hpi	MtrunA17_Chr7g0222921	N/A	Putative leucine-rich repeat-containing, plant-type, leucine-rich repeat domain superfamily	3.09	3.09	27.22	1.53e-05	0
Susceptible inoculated vs mock 72 hpi	MtrunA17_Chr4g0059281	N/A	Putative transcription factor C2H2 family	3.09	-1.71	13.14	0.00114	0.009
Susceptible inoculated vs mock 72 hpi	MtrunA17_Chr3g0140491	N/A	Putative glycoside hydrolase family 18, catalytic domain, glycoside hydrolase superfamily	3.09	3.7	28.41	1.13e-05	0
Susceptible inoculated vs mock 72 hpi	MtrunA17_Chr4g0041471	N/A	Putative actinidain	3.08	-0.49	8.52	0.00686	0.032
Susceptible inoculated vs mock 72 hpi	MtrunA17_Chr8g0376741	N/A	Putative remorin	3.08	2.22	54.16	5.16e-08	0
Susceptible inoculated vs mock 72 hpi	MtrunA17_Chr6g0483921	N/A	Putative wall-associated receptor kinase, galacturonan-binding domain-containing protein	3.07	-0.86	15.52	0.0007	0.006
Susceptible inoculated vs mock 72 hpi	MtrunA17_Chr3g0135311	MtMYB067	Myeloblastosis (MYB) transcription factor 67	3.07	3.05	16.04	0.000461	0.005
Susceptible inoculated vs mock 72 hpi	MtrunA17_Chr3g0091531	N/A	putative protein	3.06	-0.38	11.74	0.0019	0.013
Susceptible inoculated vs mock 72 hpi	MtrunA17_Chr4g0071111	MtCKX2	cytokinin oxidase 2	3.06	-1.82	8.28	0.00792	0.035
Susceptible inoculated vs mock 72 hpi	MtrunA17_Chr2g0325001	Glutaredoxin-4	Glutaredoxin family protein	3.06	1.62	23.27	4.49e-05	0.001
Susceptible inoculated vs mock 72 hpi	MtrunA17_Chr6g0486311	N/A	Putative disease resistance protein	3.05	-0.9	9.88	0.00393	0.021
Susceptible inoculated vs mock 72 hpi	MtrunA17_Chr2g0283471	MtPDC	pyruvate decarboxylase	3.05	1.7	57.55	2.9e-08	0
Susceptible inoculated vs mock 72 hpi	MtrunA17_Chr7g0276591	N/A	Putative transcription factor C2H2 family	3.05	3.36	70.41	3.97e-09	0
Susceptible inoculated vs mock 72 hpi	MtrunA17_Chr8g0387501	N/A	Putative transcription factor WRKY family	3.04	-0.48	22.85	5.06e-05	0.001
Susceptible inoculated vs mock 72 hpi	MtrunA17_Chr3g0084361	N/A	Putative disease resistance protein	3.04	-2.39	11.64	0.00357	0.02
Susceptible inoculated vs mock 72 hpi	MtrunA17_Chr5g0411471	N/A	Putative carboxy-lyase	3.04	7.05	28.18	1.19e-05	0
Susceptible inoculated vs mock 72 hpi	MtrunA17_Chr3g0103131	N/A	Putative DnaJ domain, Chaperone J-domain superfamily	3.03	4.17	66.56	6.99e-09	0
Susceptible inoculated vs mock 72 hpi	MtrunA17_Chr7g0222831	N/A	Putative transcription factor C2H2 family	3.03	0.84	18.36	0.000195	0.002
Susceptible inoculated vs mock 72 hpi	MtrunA17_Chr6g0454761	N/A	Putative isoflavone-7-O-beta-glucoside 6''-O-malonyltransferase	3.03	1.91	20.75	9.34e-05	0.001
Susceptible inoculated vs mock 72 hpi	MtrunA17_Chr3g0120761	MtPT6	phosphate transporter	3.03	3.11	22.86	5.04e-05	0.001
Susceptible inoculated vs mock 72 hpi	MtrunA17_Chr3g0144891	N/A	Putative CRAL-TRIO lipid binding domain, CRAL/TRIO domain, CRAL/TRIO domain superfamily	3.02	0.04	27.63	1.37e-05	0
Susceptible inoculated vs mock 72 hpi	MtrunA17_Chr2g0281291	N/A	Putative small auxin-up RNA	3.02	-0.75	8.47	0.007	0.032
Susceptible inoculated vs mock 72 hpi	MtrunA17_Chr1g0161771	N/A	Putative Extensin domain-containing protein	3.01	-0.85	13.83	0.000888	0.007
Susceptible inoculated vs mock 72 hpi	MtrunA17_Chr4g0076471	N/A	Putative rossmann-like alpha/beta/alpha sandwich protein	3.01	1.46	12.76	0.00131	0.01
Susceptible inoculated vs mock 72 hpi	MtrunA17_Chr3g0078371	N/A	Putative P-type phospholipid transporter	3.01	2.98	31.73	4.93e-06	0
Susceptible inoculated vs mock 72 hpi	MtrunA17_Chr1g0206561	N/A	Putative protein kinase RLK-Pelle-DLSV family	3	1.56	21.43	7.63e-05	0.001
Susceptible inoculated vs mock 72 hpi	MtrunA17_Chr2g0297941	N/A	Putative protein kinase RLK-Pelle-RLCK-Os family	3	0.51	16.81	0.000321	0.003
Susceptible inoculated vs mock 72 hpi	MtrunA17_Chr5g0414371	N/A	putative protein	3	1.87	22.82	5.1e-05	0.001
Susceptible inoculated vs mock 72 hpi	MtrunA17_Chr6g0486211	N/A	Putative translation elongation factor EFTs/EF1B, UBA-like superfamily	2.99	-1.39	8.53	0.00712	0.033
Susceptible inoculated vs mock 72 hpi	MtrunA17_Chr5g0394861	MtOPR	12-OPDA reductase (TC94406)	2.99	4.12	34.46	2.6e-06	0
Susceptible inoculated vs mock 72 hpi	MtrunA17_Chr5g0413931	N/A	Putative EamA domain-containing protein	2.98	-1.84	7.94	0.00913	0.04
Susceptible inoculated vs mock 72 hpi	MtrunA17_Chr5g0435251	N/A	Putative C2 domain-containing protein	2.98	0.2	14.18	0.000784	0.007
Susceptible inoculated vs mock 72 hpi	MtrunA17_Chr1g0190881	N/A	putative protein	2.97	-0.28	16.15	0.0004	0.004
Susceptible inoculated vs mock 72 hpi	MtrunA17_Chr8g0364281	N/A	Putative macrophage elastase	2.97	-1.56	10.31	0.00331	0.019
Susceptible inoculated vs mock 72 hpi	MtrunA17_Chr3g0143771	N/A	putative protein	2.97	-0.41	15	0.00059	0.005
Susceptible inoculated vs mock 72 hpi	MtrunA17_Chr1g0170421	MtRAM2	REQUIRED FOR ARBUSCULAR MYCORHIZATION 2 (Glycerol-3-phosphate acyl-transferase)	2.96	1.29	8.82	0.00606	0.029
Susceptible inoculated vs mock 72 hpi	MtrunA17_Chr5g0448091	N/A	Putative caffeate O-methyltransferase	2.95	4.03	37.63	1.27e-06	0
Susceptible inoculated vs mock 72 hpi	MtrunA17_Chr5g0438021	MtPrx22	peroxidase	2.94	-1.64	9.71	0.00421	0.022
Susceptible inoculated vs mock 72 hpi	MtrunA17_Chr8g0391231	N/A	Putative glycerophosphodiester phosphodiesterase, protein kinase RLK-Pelle-LRK10L-2 family	2.93	-0.27	13.19	0.00112	0.009
Susceptible inoculated vs mock 72 hpi	MtrunA17_Chr6g0469201	N/A	Putative Heat shock protein Hsp90 family	2.92	1.5	20.26	0.000108	0.002
Susceptible inoculated vs mock 72 hpi	MtrunA17_Chr8g0367871	N/A	Putative classical arabinogalactan protein	2.92	5.33	24.01	3.64e-05	0.001
Susceptible inoculated vs mock 72 hpi	MtrunA17_Chr2g0288581	N/A	Putative adenylyl-sulfate reductase (thioredoxin)	2.92	4.51	46.24	2.19e-07	0
Susceptible inoculated vs mock 72 hpi	MtrunA17_Chr5g0411901	N/A	Putative cinnamyl-alcohol dehydrogenase	2.9	4.01	46.57	2.05e-07	0
Susceptible inoculated vs mock 72 hpi	MtrunA17_Chr8g0341701	MtDMPP910	2,3-diketo-5-methylthio-1-phosphopentane phosphatase	2.89	1.39	14.19	0.000783	0.007
Susceptible inoculated vs mock 72 hpi	MtrunA17_Chr1g0154861	N/A	hypothetical protein	2.89	0.72	11.61	0.002	0.013
Susceptible inoculated vs mock 72 hpi	MtrunA17_Chr8g0342901	N/A	Putative linoleate 9S-lipoxygenase	2.88	1	13.13	0.00114	0.009
Susceptible inoculated vs mock 72 hpi	MtrunA17_Chr1g0183931	N/A	Putative transcription factor AP2-EREBP family	2.88	0.47	17.88	0.000227	0.003
Susceptible inoculated vs mock 72 hpi	MtrunA17_Chr4g0041481	MtCP8	cystein protease 8	2.88	3.79	8.92	0.00581	0.028
Susceptible inoculated vs mock 72 hpi	MtrunA17_Chr7g0254281	N/A	putative protein	2.88	1.01	12.1	0.00194	0.013
Susceptible inoculated vs mock 72 hpi	MtrunA17_Chr8g0375041	N/A	Putative transcription factor HSF-type-DNA-binding family	2.88	-0.86	18.25	0.000202	0.003
Susceptible inoculated vs mock 72 hpi	MtrunA17_Chr5g0426601	N/A	putative protein	2.87	-1.25	9.51	0.00457	0.024
Susceptible inoculated vs mock 72 hpi	MtrunA17_Chr6g0471441	N/A	Putative protein xylosyltransferase	2.86	0.73	37.71	1.25e-06	0
Susceptible inoculated vs mock 72 hpi	MtrunA17_Chr3g0113651	N/A	Putative transcription factor C3H family	2.86	3.06	39.08	9.33e-07	0
Susceptible inoculated vs mock 72 hpi	MtrunA17_Chr5g0434531	N/A	Putative Gnk2-like domain-containing protein	2.85	1.47	17.47	0.000259	0.003
Susceptible inoculated vs mock 72 hpi	MtrunA17_Chr4g0044531	N/A	Putative CBS domain-containing protein	2.84	6.09	61.91	1.43e-08	0
Susceptible inoculated vs mock 72 hpi	MtrunA17_Chr8g0349301	N/A	Putative GDSL lipase/esterase, SGNH hydrolase superfamily	2.84	-0.44	29.07	9.52e-06	0
Susceptible inoculated vs mock 72 hpi	MtrunA17_Chr1g0209441	N/A	putative protein	2.84	-0.69	14.11	0.000804	0.007
Susceptible inoculated vs mock 72 hpi	MtrunA17_Chr1g0202261	N/A	Putative chitinase	2.83	1.48	28.84	1.01e-05	0
Susceptible inoculated vs mock 72 hpi	MtrunA17_Chr7g0251071	N/A	Putative glycerophosphodiester phosphodiesterase, protein kinase RLK-Pelle-LRK10L-2 family	2.83	1.43	47.77	6.1e-07	0
Susceptible inoculated vs mock 72 hpi	MtrunA17_Chr2g0327051	N/A	Putative RlpA-like domain superfamily, kiwellin	2.83	0.71	24.43	3.24e-05	0.001
Susceptible inoculated vs mock 72 hpi	MtrunA17_Chr4g0044521	N/A	Putative abscisate beta-glucosyltransferase	2.82	2.98	17.35	0.000269	0.003
Susceptible inoculated vs mock 72 hpi	MtrunA17_Chr2g0288681	N/A	Putative petal formation-expressed	2.82	-0.51	13.27	0.00108	0.008
Susceptible inoculated vs mock 72 hpi	MtrunA17_Chr2g0295071	N/A	putative protein	2.81	-2.48	17.78	0.000518	0.005
Susceptible inoculated vs mock 72 hpi	MtrunA17_Chr2g0321761	N/A	putative protein	2.81	-1.26	18.12	0.000211	0.003
Susceptible inoculated vs mock 72 hpi	MtrunA17_Chr4g0038971	MtBG21	beta-1,3-Glucanase 21	2.81	1.73	30.79	6.2e-06	0
Susceptible inoculated vs mock 72 hpi	MtrunA17_Chr1g0206531	N/A	Putative protein kinase RLK-Pelle-DLSV family	2.78	1.06	8.17	0.00797	0.036
Susceptible inoculated vs mock 72 hpi	MtrunA17_Chr1g0153781	N/A	Putative patatin-like phospholipase domain, Acyl transferase/acyl hydrolase/lysophospholipase	2.78	6.62	61.44	1.54e-08	0
Susceptible inoculated vs mock 72 hpi	MtrunA17_Chr2g0295104	N/A	Putative Bet v I/Major latex protein	2.78	4.87	13.83	0.000889	0.007
Susceptible inoculated vs mock 72 hpi	MtrunA17_Chr1g0160561	N/A	Putative glycerophosphodiester phosphodiesterase, protein kinase RLK-Pelle-LRK10L-2 family	2.77	-0.81	16.69	0.000334	0.004
Susceptible inoculated vs mock 72 hpi	MtrunA17_Chr5g0442721	N/A	Putative alcohol O-acetyltransferase	2.77	0.45	25.89	2.18e-05	0.001
Susceptible inoculated vs mock 72 hpi	MtrunA17_Chr0c01g0489441	N/A	Putative transcription factor C2H2 family	2.76	0.43	21.95	6.55e-05	0.001
Susceptible inoculated vs mock 72 hpi	MtrunA17_Chr1g0185701	N/A	Putative trans-2,3-dihydro-3-hydroxyanthranilate isomerase	2.76	0.04	22.99	4.85e-05	0.001
Susceptible inoculated vs mock 72 hpi	MtrunA17_Chr2g0304481	N/A	Putative non-specific serine/threonine protein kinase	2.75	2.32	23.67	4.01e-05	0.001
Susceptible inoculated vs mock 72 hpi	MtrunA17_Chr4g0052691	MtLYM2	LysM domain-containing GPI-anchored protein 2	2.75	5.88	74.4	2.26e-09	0
Susceptible inoculated vs mock 72 hpi	MtrunA17_Chr5g0394881	N/A	hypothetical protein	2.75	-1.29	7.32	0.0115	0.047
Susceptible inoculated vs mock 72 hpi	MtrunA17_Chr1g0211181	N/A	Putative FAD-binding domain, FAD/NAD(P)-binding domain superfamily	2.74	-0.33	15.96	0.000426	0.004
Susceptible inoculated vs mock 72 hpi	MtrunA17_Chr1g0185661	N/A	Putative nepenthesin	2.74	6.12	21.39	7.74e-05	0.001
Susceptible inoculated vs mock 72 hpi	MtrunA17_Chr7g0259531	N/A	Putative short-chain dehydrogenase/reductase SDR, NAD(P)-binding domain superfamily	2.73	2.79	38.07	1.16e-06	0
Susceptible inoculated vs mock 72 hpi	MtrunA17_Chr4g0051881	N/A	Putative transcription factor WRKY family	2.73	0.69	23.73	3.94e-05	0.001
Susceptible inoculated vs mock 72 hpi	MtrunA17_Chr3g0115481	MtSULTR1.2	sulfate transporter	2.73	0.79	19.09	0.000155	0.002
Susceptible inoculated vs mock 72 hpi	MtrunA17_Chr4g0039681	N/A	putative protein	2.73	0.8	26.23	1.99e-05	0
Susceptible inoculated vs mock 72 hpi	MtrunA17_Chr1g0195391	N/A	Putative Late embryogenesis abundant protein, LEA_3 subgroup	2.73	0.79	24.67	3.04e-05	0.001
Susceptible inoculated vs mock 72 hpi	MtrunA17_Chr3g0120301	N/A	hypothetical protein	2.72	-1.83	13.99	0.000839	0.007
Susceptible inoculated vs mock 72 hpi	MtrunA17_Chr5g0426501	N/A	Putative 3-deoxy-7-phosphoheptulonate synthase	2.7	6.91	124.17	8.36e-12	0
Susceptible inoculated vs mock 72 hpi	MtrunA17_Chr6g0451981	N/A	Putative polygalacturonate 4-alpha-galacturonosyltransferase	2.7	0.46	23.18	4.61e-05	0.001
Susceptible inoculated vs mock 72 hpi	MtrunA17_Chr1g0199341	MtIDA24	Inflorescence Deficient in Abscission	2.68	-0.78	10.84	0.00269	0.016
Susceptible inoculated vs mock 72 hpi	MtrunA17_Chr5g0404471	N/A	Putative 2'-hydroxyisoflavone reductase	2.67	3.96	67.51	6.07e-09	0
Susceptible inoculated vs mock 72 hpi	MtrunA17_Chr1g0166481	N/A	Putative protein-serine/threonine phosphatase	2.67	1.04	60.47	1.8e-08	0
Susceptible inoculated vs mock 72 hpi	MtrunA17_Chr7g0261331	N/A	Putative protein kinase RLK-Pelle-LRR-XI-1 family	2.66	-0.87	22.68	5.31e-05	0.001
Susceptible inoculated vs mock 72 hpi	MtrunA17_Chr7g0239321	N/A	Putative protein kinase RLK-Pelle-L-LEC family	2.66	1.37	34.94	2.33e-06	0
Susceptible inoculated vs mock 72 hpi	MtrunA17_Chr8g0360851	N/A	Putative protein kinase RLK-Pelle-LRR-XII-1 family	2.64	-1.61	7.58	0.0102	0.043
Susceptible inoculated vs mock 72 hpi	MtrunA17_Chr8g0350211	N/A	Putative C2 domain-containing protein	2.64	-0.55	7.72	0.00963	0.041
Susceptible inoculated vs mock 72 hpi	MtrunA17_Chr2g0295091	N/A	Putative Bet v I/Major latex protein	2.64	8.17	28.81	1.01e-05	0
Susceptible inoculated vs mock 72 hpi	MtrunA17_Chr7g0222871	N/A	Putative leucine-rich repeat-containing, plant-type, leucine-rich repeat domain superfamily	2.64	2.34	9.16	0.00526	0.026
Susceptible inoculated vs mock 72 hpi	MtrunA17_Chr2g0321431	N/A	Putative transcription factor bZIP family	2.64	-0.89	12.21	0.0016	0.011
Susceptible inoculated vs mock 72 hpi	MtrunA17_Chr6g0456391	N/A	Putative proline dehydrogenase	2.63	4.55	29.33	8.9e-06	0
Susceptible inoculated vs mock 72 hpi	MtrunA17_Chr1g0189401	N/A	putative protein	2.63	-0.68	10.74	0.00279	0.017
Susceptible inoculated vs mock 72 hpi	MtrunA17_Chr1g0195811	N/A	Putative glutathione transferase	2.62	1.85	21.81	6.84e-05	0.001
Susceptible inoculated vs mock 72 hpi	MtrunA17_Chr4g0044581	N/A	Putative caffeoyl-CoA O-methyltransferase	2.61	5.12	48.02	1.56e-07	0
Susceptible inoculated vs mock 72 hpi	MtrunA17_Chr2g0289821	N/A	Putative long-chain-alcohol O-fatty-acyltransferase	2.61	1.28	39.17	9.15e-07	0
Susceptible inoculated vs mock 72 hpi	MtrunA17_Chr4g0004101	N/A	Putative long-chain-fatty-acid--CoA ligase	2.61	3.56	17.26	0.000277	0.003
Susceptible inoculated vs mock 72 hpi	MtrunA17_Chr8g0374531	N/A	Putative disease resistance protein, RPW8	2.59	-0.86	7.93	0.00881	0.039
Susceptible inoculated vs mock 72 hpi	MtrunA17_Chr5g0435311	N/A	Putative rlpA-like protein, double-psi beta-barrel	2.59	2.37	17.29	0.000275	0.003
Susceptible inoculated vs mock 72 hpi	MtrunA17_Chr6g0483681	N/A	Putative chlorophyllase	2.59	3.58	31.66	5.01e-06	0
Susceptible inoculated vs mock 72 hpi	MtrunA17_Chr6g0456431	N/A	Putative tryptophan synthase	2.59	-0.12	25.91	2.17e-05	0.001
Susceptible inoculated vs mock 72 hpi	MtrunA17_Chr7g0263131	MtZAT11	Putative transcription factor C2H2 family	2.59	0.45	21.26	8.04e-05	0.001
Susceptible inoculated vs mock 72 hpi	MtrunA17_Chr5g0399521	N/A	putative protein	2.58	3.52	53.78	5.51e-08	0
Susceptible inoculated vs mock 72 hpi	MtrunA17_Chr8g0378091	N/A	Putative glycine hydroxymethyltransferase	2.58	2.9	92.58	2.23e-10	0
Susceptible inoculated vs mock 72 hpi	MtrunA17_Chr1g0193721	N/A	Putative pyridoxal phosphatase	2.57	1.14	21.14	8.31e-05	0.001
Susceptible inoculated vs mock 72 hpi	MtrunA17_Chr7g0245631	MtVRC1	vestitone reductase cluster gene 1	2.56	5.48	67.5	6.07e-09	0
Susceptible inoculated vs mock 72 hpi	MtrunA17_Chr2g0320971	N/A	Putative arogenate dehydratase	2.55	4.5	57	3.18e-08	0
Susceptible inoculated vs mock 72 hpi	MtrunA17_Chr2g0285421	N/A	putative protein	2.54	1.89	34.37	2.65e-06	0
Susceptible inoculated vs mock 72 hpi	MtrunA17_Chr1g0168631	N/A	Putative ammonium transporter, ammonium/urea transporter	2.54	4.84	59.37	2.15e-08	0
Susceptible inoculated vs mock 72 hpi	MtrunA17_Chr7g0240551	N/A	Putative glutathione transferase	2.53	0.34	12.5	0.00144	0.01
Susceptible inoculated vs mock 72 hpi	MtrunA17_Chr4g0003831	N/A	Putative haloalkane dehalogenase	2.53	0.43	36.28	1.72e-06	0
Susceptible inoculated vs mock 72 hpi	MtrunA17_Chr4g0048711	N/A	Putative protein kinase RLK-Pelle-DLSV family	2.53	-0.05	10.36	0.00325	0.019
Susceptible inoculated vs mock 72 hpi	MtrunA17_Chr5g0413521	N/A	putative protein	2.52	3.62	55.47	4.11e-08	0
Susceptible inoculated vs mock 72 hpi	MtrunA17_Chr8g0381771	N/A	putative protein	2.52	0.64	25.81	2.22e-05	0.001
Susceptible inoculated vs mock 72 hpi	MtrunA17_Chr5g0412651	N/A	Putative oxidoreductase	2.51	-0.24	17.79	0.000234	0.003
Susceptible inoculated vs mock 72 hpi	MtrunA17_Chr7g0258261	N/A	Putative prenylated rab acceptor PRA1	2.51	1.32	14.99	0.000591	0.005
Susceptible inoculated vs mock 72 hpi	MtrunA17_Chr5g0410721	MtJMJ25	Histone demethylase JmjC domain-containing	2.51	2.38	40.41	7.04e-07	0
Susceptible inoculated vs mock 72 hpi	MtrunA17_Chr2g0322391	N/A	Putative transcription factor WRKY family	2.51	-0.79	13.82	0.000892	0.007
Susceptible inoculated vs mock 72 hpi	MtrunA17_Chr6g0454871	N/A	Putative disease resistance protein	2.51	1.49	10.27	0.00356	0.02
Susceptible inoculated vs mock 72 hpi	MtrunA17_Chr2g0280291	N/A	Putative CAP domain-containing protein	2.5	4.53	30.73	6.29e-06	0
Susceptible inoculated vs mock 72 hpi	MtrunA17_Chr1g0213011	MtCHI-2	chalcone isomerase	2.49	7.33	71.33	3.48e-09	0
Susceptible inoculated vs mock 72 hpi	MtrunA17_Chr2g0285141	MtS40	Putative senescence regulator S40	2.49	1.82	11.21	0.00233	0.015
Susceptible inoculated vs mock 72 hpi	MtrunA17_Chr2g0280711	N/A	Putative protein kinase RLK-Pelle-DLSV family	2.49	1.61	22.08	6.32e-05	0.001
Susceptible inoculated vs mock 72 hpi	MtrunA17_Chr3g0145981	MtPR3	pathogenesis related protein 3 (defense response-activated chitinase)	2.49	6.87	15.66	0.00047	0.005
Susceptible inoculated vs mock 72 hpi	MtrunA17_Chr8g0352701	N/A	Putative transcription factor C2H2 family	2.49	2.01	55.86	3.85e-08	0
Susceptible inoculated vs mock 72 hpi	MtrunA17_Chr1g0157911	N/A	Putative glycerophosphodiester phosphodiesterase, protein kinase RLK-Pelle-LRK10L-2 family	2.48	0.26	12.79	0.00153	0.011
Susceptible inoculated vs mock 72 hpi	MtrunA17_Chr1g0162491	N/A	putative protein	2.48	2.96	12.07	0.00168	0.011
Susceptible inoculated vs mock 72 hpi	MtrunA17_Chr6g0485891	N/A	Putative dynein ATPase	2.48	-1.99	7.88	0.00902	0.039
Susceptible inoculated vs mock 72 hpi	MtrunA17_Chr4g0045231	N/A	putative protein	2.47	4.63	41.88	5.19e-07	0
Susceptible inoculated vs mock 72 hpi	MtrunA17_Chr1g0191061	N/A	Putative cysteine synthase	2.47	3.15	21.62	7.23e-05	0.001
Susceptible inoculated vs mock 72 hpi	MtrunA17_Chr4g0067381	N/A	Putative cullin	2.45	1.06	24.23	3.43e-05	0.001
Susceptible inoculated vs mock 72 hpi	MtrunA17_Chr3g0137381	N/A	Putative calcium uptake protein 1/2/3	2.45	-0.83	9.68	0.00426	0.023
Susceptible inoculated vs mock 72 hpi	MtrunA17_Chr8g0361411	N/A	Putative UDP-glucuronosyl/UDP-glucosyltransferase	2.45	0.12	18.72	0.000174	0.002
Susceptible inoculated vs mock 72 hpi	MtrunA17_Chr1g0160691	N/A	Putative glycerophosphodiester phosphodiesterase	2.44	0.8	23.44	4.28e-05	0.001
Susceptible inoculated vs mock 72 hpi	MtrunA17_Chr5g0402291	N/A	Putative transcription factor HSF-type-DNA-binding family	2.43	3.91	38.73	1.01e-06	0
Susceptible inoculated vs mock 72 hpi	MtrunA17_Chr5g0417741	N/A	Putative methyltransferase type 11, S-adenosyl-L-methionine-dependent methyltransferase	2.43	3.73	39.33	8.84e-07	0
Susceptible inoculated vs mock 72 hpi	MtrunA17_Chr6g0485321	N/A	Putative arabinogalactan protein 16/20/22/41	2.42	0.46	23.93	3.72e-05	0.001
Susceptible inoculated vs mock 72 hpi	MtrunA17_Chr8g0369391	N/A	Putative oxidoreductase	2.42	5.06	71.97	3.18e-09	0
Susceptible inoculated vs mock 72 hpi	MtrunA17_Chr1g0154381	MtAOS1|MtCYP74A1	allene oxide synthase 1 (TC101097)|Cytochrome P450 monooxygenase	2.42	3.98	74.52	2.22e-09	0
Susceptible inoculated vs mock 72 hpi	MtrunA17_Chr4g0033861	MtPIP1	PAMP-induced Secreted Peptide	2.41	3.42	21.49	7.51e-05	0.001
Susceptible inoculated vs mock 72 hpi	MtrunA17_Chr3g0080421	N/A	Putative major facilitator superfamily, MFS transporter superfamily	2.4	0.32	13.89	0.000868	0.007
Susceptible inoculated vs mock 72 hpi	MtrunA17_Chr5g0436621	N/A	Putative transferase	2.4	3	9.05	0.0055	0.027
Susceptible inoculated vs mock 72 hpi	MtrunA17_Chr7g0256791	N/A	putative protein	2.4	2.64	89.22	3.33e-10	0
Susceptible inoculated vs mock 72 hpi	MtrunA17_Chr3g0087431	N/A	putative protein	2.4	0.17	15.53	0.000493	0.005
Susceptible inoculated vs mock 72 hpi	MtrunA17_Chr7g0219671	MtRPK	receptor protein kinase (CA919558)	2.4	2.49	7.39	0.0112	0.046
Susceptible inoculated vs mock 72 hpi	MtrunA17_Chr1g0189701	N/A	Putative phloem protein	2.4	-1.2	11.42	0.00215	0.014
Susceptible inoculated vs mock 72 hpi	MtrunA17_Chr8g0356191	MtnsLTP127	non-specific Lipid Transfer Protein	2.4	-2.27	8.76	0.00621	0.03
Susceptible inoculated vs mock 72 hpi	MtrunA17_Chr5g0435341	N/A	Putative leucine-rich repeat domain superfamily	2.39	-1.31	13.16	0.00226	0.014
Susceptible inoculated vs mock 72 hpi	MtrunA17_Chr5g0435261	N/A	Putative C2 domain-containing protein	2.39	0.53	18.68	0.000176	0.002
Susceptible inoculated vs mock 72 hpi	MtrunA17_Chr1g0202581	N/A	Putative heavy metal-associated domain, HMA	2.39	2.27	17.71	0.00024	0.003
Susceptible inoculated vs mock 72 hpi	MtrunA17_Chr1g0167811	N/A	Putative transcription factor C2H2 family	2.39	-0.28	9.36	0.00486	0.025
Susceptible inoculated vs mock 72 hpi	MtrunA17_Chr8g0346371	N/A	Putative AAA+ ATPase domain, ATPase, AAA-type, core, sigma-54 interaction domain, ATP-binding site 1	2.38	2.57	13.32	0.00107	0.008
Susceptible inoculated vs mock 72 hpi	MtrunA17_Chr2g0287781	N/A	Putative nepenthesin	2.38	-1.61	10.57	0.005	0.025
Susceptible inoculated vs mock 72 hpi	MtrunA17_Chr7g0224801	N/A	Putative transcription factor WRKY family	2.37	3.38	24.69	3.02e-05	0.001
Susceptible inoculated vs mock 72 hpi	MtrunA17_Chr5g0407731	MtGAOL11	Gibberellin-oxidase like 11	2.37	0.13	19.32	0.000145	0.002
Susceptible inoculated vs mock 72 hpi	MtrunA17_Chr3g0116961	N/A	hypothetical protein	2.36	0.15	10.46	0.00312	0.018
Susceptible inoculated vs mock 72 hpi	MtrunA17_Chr4g0031511	N/A	Putative ENTH domain-containing protein	2.36	2.41	70.9	3.7e-09	0
Susceptible inoculated vs mock 72 hpi	MtrunA17_Chr4g0072491	N/A	Putative AAA+ ATPase domain, ATPase, AAA-type, core, AAA-type ATPase domain-containing protein	2.36	0.41	13.41	0.00103	0.008
Susceptible inoculated vs mock 72 hpi	MtrunA17_Chr4g0008731	N/A	putative protein	2.36	-0.86	9.11	0.00537	0.027
Susceptible inoculated vs mock 72 hpi	MtrunA17_Chr4g0033401	N/A	Putative beta-glucosidase	2.35	-0.03	10.85	0.00306	0.018
Susceptible inoculated vs mock 72 hpi	MtrunA17_Chr1g0196661	N/A	Putative glutathione transferase	2.35	6.62	22.78	5.16e-05	0.001
Susceptible inoculated vs mock 72 hpi	MtrunA17_Chr5g0415631	N/A	Putative TIR domain-containing protein	2.35	3.04	34.56	2.54e-06	0
Susceptible inoculated vs mock 72 hpi	MtrunA17_Chr1g0168401	N/A	Putative transcription factor C2C2-CO-like family	2.34	2.91	15.67	0.000469	0.005
Susceptible inoculated vs mock 72 hpi	MtrunA17_Chr2g0288321	N/A	putative protein	2.34	3.53	9.36	0.00485	0.025
Susceptible inoculated vs mock 72 hpi	MtrunA17_Chr7g0239221	N/A	Putative protein kinase RLK-Pelle-L-LEC family	2.34	-0.54	7.81	0.00929	0.04
Susceptible inoculated vs mock 72 hpi	MtrunA17_Chr8g0352831	N/A	Putative disease resistance protein	2.34	-1.87	8.87	0.00593	0.029
Susceptible inoculated vs mock 72 hpi	MtrunA17_Chr7g0240681	N/A	Putative glutathione transferase	2.33	2.34	39.76	1.04e-05	0
Susceptible inoculated vs mock 72 hpi	MtrunA17_Chr7g0245911	MtCML40	Calmodulin-like 40	2.33	0.35	14.7	0.000654	0.006
Susceptible inoculated vs mock 72 hpi	MtrunA17_Chr1g0149781	N/A	putative protein	2.33	1.31	10.19	0.00348	0.019
Susceptible inoculated vs mock 72 hpi	MtrunA17_Chr2g0312771	N/A	Putative glutathione transferase	2.33	5.41	32.43	4.18e-06	0
Susceptible inoculated vs mock 72 hpi	MtrunA17_Chr4g0008761	N/A	putative protein	2.33	-0.18	7.52	0.0105	0.044
Susceptible inoculated vs mock 72 hpi	MtrunA17_Chr7g0275531	N/A	Putative transcription factor WRKY family	2.33	1.15	11.88	0.00181	0.012
Susceptible inoculated vs mock 72 hpi	MtrunA17_Chr2g0326901	N/A	Putative protein kinase RLK-Pelle-RLCK-XVI family	2.32	-1.73	7.33	0.0114	0.046
Susceptible inoculated vs mock 72 hpi	MtrunA17_Chr3g0091461	N/A	Putative protein kinase RLK-Pelle-LRR-Xb-2 family	2.32	2.27	22.46	5.65e-05	0.001
Susceptible inoculated vs mock 72 hpi	MtrunA17_Chr8g0367841	N/A	hypothetical protein	2.31	4.11	22.29	5.93e-05	0.001
Susceptible inoculated vs mock 72 hpi	MtrunA17_Chr3g0103441	N/A	Putative chaperonin-like RbcX	2.31	3.91	28.52	1.09e-05	0
Susceptible inoculated vs mock 72 hpi	MtrunA17_Chr2g0283691	N/A	Putative armadillo-like helical protein	2.31	1.18	33.04	3.61e-06	0
Susceptible inoculated vs mock 72 hpi	MtrunA17_Chr1g0202421	N/A	Putative membrane-associated kinase regulator 2/5	2.31	2.88	55.15	4.35e-08	0
Susceptible inoculated vs mock 72 hpi	MtrunA17_Chr8g0386681	N/A	Putative poly(A)-specific ribonuclease	2.31	2.46	36.11	1.78e-06	0
Susceptible inoculated vs mock 72 hpi	MtrunA17_Chr8g0378901	N/A	Putative transcription factor bZIP family	2.31	5.27	70.53	3.9e-09	0
Susceptible inoculated vs mock 72 hpi	MtrunA17_Chr1g0191601	N/A	Putative transcription factor C2H2 family	2.3	4.38	57.69	2.83e-08	0
Susceptible inoculated vs mock 72 hpi	MtrunA17_Chr7g0263831	N/A	Putative transcription factor S1Fa-like family	2.29	1.45	19.78	0.000125	0.002
Susceptible inoculated vs mock 72 hpi	MtrunA17_Chr6g0483851	N/A	Putative glycerophosphodiester phosphodiesterase, protein kinase RLK-Pelle-LRK10L-2 family	2.29	-1.49	7.64	0.00996	0.042
Susceptible inoculated vs mock 72 hpi	MtrunA17_Chr7g0259071	N/A	Putative dirigent protein	2.29	2.51	21.28	7.97e-05	0.001
Susceptible inoculated vs mock 72 hpi	MtrunA17_Chr4g0067841	N/A	Putative Bet v I/Major latex protein	2.28	4.67	34.7	2.46e-06	0
Susceptible inoculated vs mock 72 hpi	MtrunA17_Chr8g0349321	N/A	Putative GDSL lipase/esterase, SGNH hydrolase superfamily	2.27	4.14	20.05	0.000115	0.002
Susceptible inoculated vs mock 72 hpi	MtrunA17_Chr2g0315291	N/A	putative protein	2.27	3.93	25.19	2.63e-05	0.001
Susceptible inoculated vs mock 72 hpi	MtrunA17_Chr3g0129771	N/A	Putative protein kinase WNK-NRBP family	2.27	2.59	8.5	0.00691	0.032
Susceptible inoculated vs mock 72 hpi	MtrunA17_Chr4g0068551	N/A	putative protein	2.27	2.27	9.05	0.0055	0.027
Susceptible inoculated vs mock 72 hpi	MtrunA17_Chr3g0137141	N/A	putative protein	2.26	1.8	58.55	2.46e-08	0
Susceptible inoculated vs mock 72 hpi	MtrunA17_Chr5g0415641	N/A	Putative TIR domain-containing protein	2.26	2.43	36.96	1.48e-06	0
Susceptible inoculated vs mock 72 hpi	MtrunA17_Chr2g0302931	N/A	Putative methionine adenosyltransferase	2.25	7.78	74.4	2.26e-09	0
Susceptible inoculated vs mock 72 hpi	MtrunA17_Chr8g0387601	N/A	Putative Late embryogenesis abundant protein, LEA_2 subgroup	2.25	2.05	19.32	0.000144	0.002
Susceptible inoculated vs mock 72 hpi	MtrunA17_Chr1g0202461	N/A	Putative transcription factor WRKY family	2.24	-1.47	8.18	0.00792	0.035
Susceptible inoculated vs mock 72 hpi	MtrunA17_Chr5g0401821	N/A	Putative transcription factor WRKY family	2.23	-0.03	11.85	0.00183	0.012
Susceptible inoculated vs mock 72 hpi	MtrunA17_Chr4g0063251	N/A	Putative protein kinase RLK-Pelle-SD-2b family	2.23	-0.93	8.12	0.00811	0.036
Susceptible inoculated vs mock 72 hpi	MtrunA17_Chr3g0130361	N/A	putative protein	2.23	-0.88	7.58	0.0103	0.043
Susceptible inoculated vs mock 72 hpi	MtrunA17_Chr7g0232411	N/A	Putative hydroquinone glucosyltransferase	2.22	4.1	8.16	0.00799	0.036
Susceptible inoculated vs mock 72 hpi	MtrunA17_Chr7g0254161	MtCDFd1_33	CYCLING DOF FACTOR	2.22	-0.32	8.86	0.00595	0.029
Susceptible inoculated vs mock 72 hpi	MtrunA17_Chr7g0267181	N/A	Putative Late embryogenesis abundant protein, LEA_2 subgroup	2.22	5.25	26.61	1.8e-05	0
Susceptible inoculated vs mock 72 hpi	MtrunA17_Chr7g0251151	N/A	Putative gamma-glutamyl-gamma-aminobutyrate hydrolase	2.22	2.42	9.43	0.0047	0.024
Susceptible inoculated vs mock 72 hpi	MtrunA17_Chr6g0483141	N/A	Putative glutathione transferase	2.21	1.9	34.39	2.64e-06	0
Susceptible inoculated vs mock 72 hpi	MtrunA17_Chr7g0223181	N/A	Putative Heat shock protein 70 family	2.21	4.11	67.39	6.18e-09	0
Susceptible inoculated vs mock 72 hpi	MtrunA17_Chr6g0452941	N/A	Putative cysteamine dioxygenase	2.21	1.66	21.07	8.49e-05	0.001
Susceptible inoculated vs mock 72 hpi	MtrunA17_Chr7g0258061	N/A	Putative chaperone protein AtJ6	2.21	-0.03	8.14	0.00804	0.036
Susceptible inoculated vs mock 72 hpi	MtrunA17_Chr2g0295124	N/A	Putative Bet v I/Major latex protein	2.2	7.63	50.92	9.15e-08	0
Susceptible inoculated vs mock 72 hpi	MtrunA17_Chr1g0204291	N/A	Putative heavy metal-associated domain, HMA	2.2	1.4	8.24	0.00771	0.035
Susceptible inoculated vs mock 72 hpi	MtrunA17_Chr3g0128861	MtIDA10	Inflorescence Deficient in Abscission	2.2	0.52	11.67	0.00196	0.013
Susceptible inoculated vs mock 72 hpi	MtrunA17_Chr4g0035281	N/A	putative protein	2.2	1.52	8.89	0.00589	0.029
Susceptible inoculated vs mock 72 hpi	MtrunA17_Chr5g0442741	N/A	Putative glutathione transferase	2.19	5.28	16.39	0.000369	0.004
Susceptible inoculated vs mock 72 hpi	MtrunA17_Chr2g0284101	N/A	Putative protein kinase RLK-Pelle-LRR-II family	2.19	-0.87	14.98	0.000594	0.005
Susceptible inoculated vs mock 72 hpi	MtrunA17_Chr3g0098881	N/A	putative protein	2.18	3.2	47.18	1.83e-07	0
Susceptible inoculated vs mock 72 hpi	MtrunA17_Chr6g0457701	N/A	putative protein	2.18	0.69	14.39	0.000729	0.006
Susceptible inoculated vs mock 72 hpi	MtrunA17_Chr7g0240521	N/A	Putative glutathione transferase	2.18	1.5	9.69	0.00424	0.022
Susceptible inoculated vs mock 72 hpi	MtrunA17_Chr6g0467871	MtPRP669_9	Pro-rich Protein Group 669	2.18	0.55	20.04	0.000116	0.002
Susceptible inoculated vs mock 72 hpi	MtrunA17_Chr2g0292701	N/A	Putative glycolipid transfer protein	2.17	1.93	21.01	8.64e-05	0.001
Susceptible inoculated vs mock 72 hpi	MtrunA17_Chr8g0375201	N/A	Putative tetratricopeptide-like helical domain superfamily	2.16	0.46	16.11	0.000405	0.004
Susceptible inoculated vs mock 72 hpi	MtrunA17_Chr2g0283851	N/A	Putative trichome birefringence-like domain, PC-Esterase	2.15	-0.77	14.05	0.000821	0.007
Susceptible inoculated vs mock 72 hpi	MtrunA17_Chr5g0395871	N/A	Putative nepenthesin	2.15	-1.14	9.96	0.0038	0.021
Susceptible inoculated vs mock 72 hpi	MtrunA17_Chr4g0054191	N/A	Putative PADRE domain-containing protein	2.14	1.22	15.87	0.000438	0.004
Susceptible inoculated vs mock 72 hpi	MtrunA17_Chr4g0067251	N/A	Putative C2 domain-containing protein	2.14	-0.12	10.43	0.00316	0.018
Susceptible inoculated vs mock 72 hpi	MtrunA17_Chr7g0242601	N/A	Putative acyl-lipid Delta(12)-acetylenase	2.13	2.76	64.77	9.17e-09	0
Susceptible inoculated vs mock 72 hpi	MtrunA17_Chr5g0412481	N/A	Putative 6-phosphofructokinase	2.13	0.56	23.83	3.83e-05	0.001
Susceptible inoculated vs mock 72 hpi	MtrunA17_Chr8g0345601	N/A	Putative calcineurin-like phosphoesterase domain, ApaH type, phosphoesterase	2.13	3.1	17.3	0.000274	0.003
Susceptible inoculated vs mock 72 hpi	MtrunA17_Chr2g0318831	N/A	Putative protein kinase RLK-Pelle-DLSV family	2.13	0.97	14.58	0.000682	0.006
Susceptible inoculated vs mock 72 hpi	MtrunA17_Chr7g0221301	N/A	putative protein	2.13	2.8	25.61	2.35e-05	0.001
Susceptible inoculated vs mock 72 hpi	MtrunA17_Chr7g0237581	N/A	Putative tetratricopeptide repeat protein POLLENLESS 3/SULFUR DEFICIENCY-INDUCED 1	2.13	1	12.85	0.00126	0.009
Susceptible inoculated vs mock 72 hpi	MtrunA17_Chr6g0484051	N/A	Putative glycerophosphodiester phosphodiesterase, protein kinase RLK-Pelle-LRK10L-2 family	2.13	2.24	17.99	0.000219	0.003
Susceptible inoculated vs mock 72 hpi	MtrunA17_Chr8g0387981	N/A	Putative transcription factor WRKY family	2.12	2.53	19.57	0.000134	0.002
Susceptible inoculated vs mock 72 hpi	MtrunA17_Chr5g0425421	N/A	Putative CRAL-TRIO lipid binding domain, CRAL/TRIO domain, CRAL/TRIO domain superfamily	2.12	2.2	64.41	9.69e-09	0
Susceptible inoculated vs mock 72 hpi	MtrunA17_Chr8g0385371	N/A	Putative VQ motif-containing protein 4/11/13/19/31/33	2.12	0.53	11.76	0.0019	0.013
Susceptible inoculated vs mock 72 hpi	MtrunA17_Chr7g0270841	N/A	Putative chitinase	2.12	1.37	13.13	0.00114	0.009
Susceptible inoculated vs mock 72 hpi	MtrunA17_Chr5g0417011	N/A	Putative glutathione transferase	2.12	4.67	24.17	3.49e-05	0.001
Susceptible inoculated vs mock 72 hpi	MtrunA17_Chr2g0296871	N/A	Putative molybdenum cofactor sulfurtransferase	2.12	1.88	30.14	7.28e-06	0
Susceptible inoculated vs mock 72 hpi	MtrunA17_Chr7g0244451	MtPrx33	peroxidase	2.12	2.94	11.23	0.00232	0.014
Susceptible inoculated vs mock 72 hpi	MtrunA17_Chr1g0202931	N/A	Putative very-long-chain 3-oxoacyl-CoA reductase	2.11	1.65	40.75	6.55e-07	0
Susceptible inoculated vs mock 72 hpi	MtrunA17_Chr3g0143271	N/A	putative protein	2.11	-0.08	8.61	0.00662	0.031
Susceptible inoculated vs mock 72 hpi	MtrunA17_Chr4g0004091	N/A	Putative AMP-dependent synthetase/ligase, AMP-binding, ANL domain-containing protein	2.11	3.05	13.72	0.000922	0.007
Susceptible inoculated vs mock 72 hpi	MtrunA17_Chr2g0298771	N/A	putative protein	2.11	-1.22	17.91	0.000225	0.003
Susceptible inoculated vs mock 72 hpi	MtrunA17_Chr7g0240641	N/A	Putative glutathione transferase	2.11	3.56	12.99	0.0012	0.009
Susceptible inoculated vs mock 72 hpi	MtrunA17_Chr7g0243891	N/A	Putative transcription factor WRKY family	2.1	4.94	74.64	2.18e-09	0
Susceptible inoculated vs mock 72 hpi	MtrunA17_Chr1g0179211	N/A	Putative fructose-bisphosphate aldolase	2.1	4.73	31.99	4.64e-06	0
Susceptible inoculated vs mock 72 hpi	MtrunA17_Chr2g0283231	N/A	Putative periplasmic binding protein-like I	2.1	0.87	9	0.00561	0.028
Susceptible inoculated vs mock 72 hpi	MtrunA17_Chr8g0344151	MtCYP92A29	Cytochrome P450 monooxygenase	2.09	3.56	8.89	0.00587	0.029
Susceptible inoculated vs mock 72 hpi	MtrunA17_Chr8g0386351	N/A	Putative Thaumatin family	2.09	5.74	18.93	0.000163	0.002
Susceptible inoculated vs mock 72 hpi	MtrunA17_Chr8g0386691	N/A	Putative poly(A)-specific ribonuclease	2.09	2.55	39.86	7.91e-07	0
Susceptible inoculated vs mock 72 hpi	MtrunA17_Chr3g0080941	N/A	Putative ABC-type xenobiotic transporter	2.09	2.84	10.47	0.00311	0.018
Susceptible inoculated vs mock 72 hpi	MtrunA17_Chr7g0240631	N/A	Putative glutathione transferase	2.08	3.36	24.82	2.91e-05	0.001
Susceptible inoculated vs mock 72 hpi	MtrunA17_Chr2g0294551	N/A	putative protein	2.07	0.3	7.79	0.00935	0.04
Susceptible inoculated vs mock 72 hpi	MtrunA17_Chr6g0458301	N/A	Putative protein-serine/threonine phosphatase	2.07	0.58	8.77	0.00619	0.03
Susceptible inoculated vs mock 72 hpi	MtrunA17_Chr5g0436181	N/A	Putative alpha crystallin/Hsp20 domain, CS domain, HSP20-like chaperone	2.07	-0.35	9.57	0.00445	0.023
Susceptible inoculated vs mock 72 hpi	MtrunA17_Chr4g0066571	N/A	Putative inosine/uridine-preferring nucleoside hydrolase domain, ribonucleoside hydrolase	2.07	1.22	10.77	0.00276	0.016
Susceptible inoculated vs mock 72 hpi	MtrunA17_Chr7g0265891	N/A	putative protein	2.06	-0.13	13.99	0.000839	0.007
Susceptible inoculated vs mock 72 hpi	MtrunA17_Chr1g0181951	N/A	putative protein	2.06	2.4	20.64	9.65e-05	0.001
Susceptible inoculated vs mock 72 hpi	MtrunA17_Chr8g0382121	N/A	Putative transcription factor C2H2 family	2.06	-0.29	10.23	0.00341	0.019
Susceptible inoculated vs mock 72 hpi	MtrunA17_Chr5g0414391	N/A	putative protein	2.06	2.94	36.34	1.7e-06	0
Susceptible inoculated vs mock 72 hpi	MtrunA17_Chr1g0208521	N/A	Putative exonuclease V	2.06	-0.49	13.26	0.00109	0.008
Susceptible inoculated vs mock 72 hpi	MtrunA17_Chr5g0399451	N/A	Putative acyl-CoA oxidase, acyl-CoA dehydrogenase/oxidase and middle domain superfamily	2.06	4.43	94.18	1.85e-10	0
Susceptible inoculated vs mock 72 hpi	MtrunA17_Chr6g0450611	N/A	putative protein	2.06	0.27	27.8	1.32e-05	0
Susceptible inoculated vs mock 72 hpi	MtrunA17_Chr7g0257781	N/A	Putative guanylate kinase	2.05	3.55	65.89	7.74e-09	0
Susceptible inoculated vs mock 72 hpi	MtrunA17_Chr4g0062471	N/A	putative protein	2.05	1.94	49.99	1.08e-07	0
Susceptible inoculated vs mock 72 hpi	MtrunA17_Chr2g0323011	N/A	Putative Gnk2-like domain-containing protein	2.04	3.8	22.51	5.57e-05	0.001
Susceptible inoculated vs mock 72 hpi	MtrunA17_Chr3g0079281	N/A	Putative trehalose-phosphatase	2.04	4.51	29.41	8.73e-06	0
Susceptible inoculated vs mock 72 hpi	MtrunA17_Chr5g0427111	N/A	Putative dihydrofolate reductase	2.04	2.96	62.57	1.29e-08	0
Susceptible inoculated vs mock 72 hpi	MtrunA17_Chr3g0113601	N/A	Putative protein kinase RLK-Pelle-CR4L family	2.04	1.82	29.05	9.57e-06	0
Susceptible inoculated vs mock 72 hpi	MtrunA17_Chr1g0184781	N/A	Putative F-box domain, leucine-rich repeat domain superfamily, F-box-like domain superfamily	2.04	-1.58	7.86	0.00908	0.039
Susceptible inoculated vs mock 72 hpi	MtrunA17_Chr4g0050291	N/A	Putative ABC-type xenobiotic transporter	2.04	0.71	14.74	0.000645	0.006
Susceptible inoculated vs mock 72 hpi	MtrunA17_Chr7g0232421	N/A	Putative glycerophosphodiester phosphodiesterase, protein kinase RLK-Pelle-LRK10L-2 family	2.03	-0.69	9.6	0.0044	0.023
Susceptible inoculated vs mock 72 hpi	MtrunA17_Chr7g0272611	N/A	Putative transcription factor Hap3/NF-YB family	2.03	-1.97	8.12	0.00812	0.036
Susceptible inoculated vs mock 72 hpi	MtrunA17_Chr3g0094081	N/A	Putative F-box domain-containing protein	2.03	2.06	14.34	0.000741	0.006
Susceptible inoculated vs mock 72 hpi	MtrunA17_Chr2g0330641	N/A	Putative transcription factor bHLH family	2.03	0.02	13.21	0.00111	0.009
Susceptible inoculated vs mock 72 hpi	MtrunA17_Chr2g0306781	N/A	Putative very-long-chain 3-oxoacyl-CoA synthase	2.02	2.79	56.36	3.54e-08	0
Susceptible inoculated vs mock 72 hpi	MtrunA17_Chr8g0379821	N/A	putative protein	2.02	0.82	25.45	2.45e-05	0.001
Susceptible inoculated vs mock 72 hpi	MtrunA17_Chr4g0020621	MtCKX5	cytokinin oxydase 5	2.02	3.69	9.13	0.00531	0.027
Susceptible inoculated vs mock 72 hpi	MtrunA17_Chr4g0071041	N/A	Putative IQ domain-containing protein IQM	2.02	2.74	50.66	9.59e-08	0
Susceptible inoculated vs mock 72 hpi	MtrunA17_Chr7g0225551	MtTML1	TOO MUCH LOVE 1	2	-0.35	9.41	0.00474	0.024
Susceptible inoculated vs mock 72 hpi	MtrunA17_Chr4g0075201	N/A	Putative transcription factor WRKY family	2	2.74	20.69	9.52e-05	0.001
Susceptible inoculated vs mock 72 hpi	MtrunA17_Chr7g0275681	N/A	Putative UDP-glucuronosyl/UDP-glucosyltransferase, UDP-glycosyltransferase family	1.99	2.87	15.29	0.000535	0.005
Susceptible inoculated vs mock 72 hpi	MtrunA17_Chr6g0480981	N/A	Putative disease resistance protein	1.99	1.49	23.93	3.72e-05	0.001
Susceptible inoculated vs mock 72 hpi	MtrunA17_Chr4g0076441	N/A	Putative CRAL-TRIO lipid binding domain, CRAL/TRIO domain superfamily	1.99	4.15	45.98	2.3e-07	0
Susceptible inoculated vs mock 72 hpi	MtrunA17_Chr4g0023071	N/A	Putative protein kinase RLK-Pelle-SD-2b family	1.98	1.89	19.04	0.000157	0.002
Susceptible inoculated vs mock 72 hpi	MtrunA17_Chr1g0146491	N/A	Putative amino acid transporter, transmembrane domain-containing protein	1.98	7.24	21.83	6.8e-05	0.001
Susceptible inoculated vs mock 72 hpi	MtrunA17_Chr3g0114291	N/A	Putative wound-induced protein Wun1	1.98	7.66	31.7	4.97e-06	0
Susceptible inoculated vs mock 72 hpi	MtrunA17_Chr3g0138291	N/A	putative protein	1.98	7.38	19.05	0.000157	0.002
Susceptible inoculated vs mock 72 hpi	MtrunA17_Chr5g0440571	N/A	Putative Late embryogenesis abundant protein, LEA_2 subgroup	1.97	1.22	9.37	0.00483	0.025
Susceptible inoculated vs mock 72 hpi	MtrunA17_Chr3g0140551	N/A	Putative protein kinase RLK-Pelle-LRR-XI-1 family	1.97	3.32	51.48	8.27e-08	0
Susceptible inoculated vs mock 72 hpi	MtrunA17_Chr3g0131121	MtMYB119	Myeloblastosis (MYB) transcription factor 119	1.96	-0.52	11.17	0.00237	0.015
Susceptible inoculated vs mock 72 hpi	MtrunA17_Chr1g0212121	N/A	Putative GEM-like protein	1.96	4.12	20.48	0.000101	0.002
Susceptible inoculated vs mock 72 hpi	MtrunA17_Chr3g0140681	N/A	Putative alpha/Beta hydrolase, lipase	1.96	1.78	37.76	1.24e-06	0
Susceptible inoculated vs mock 72 hpi	MtrunA17_Chr8g0369601	N/A	Putative glycosyl transferase, family 1, Glycosyltransferase subfamily 4-like protein	1.96	-0.34	9.35	0.00487	0.025
Susceptible inoculated vs mock 72 hpi	MtrunA17_Chr7g0256191	N/A	Putative alpha-glucosidase	1.96	-0.11	17.97	0.00022	0.003
Susceptible inoculated vs mock 72 hpi	MtrunA17_Chr5g0397991	MtMATE56	multidrug and toxic compound extrusion family	1.95	-0.08	8.24	0.00772	0.035
Susceptible inoculated vs mock 72 hpi	MtrunA17_Chr1g0188451	N/A	Putative stizolobate synthase	1.95	4.56	39.11	9.26e-07	0
Susceptible inoculated vs mock 72 hpi	MtrunA17_Chr8g0378931	N/A	Putative acetate--CoA ligase	1.95	4.47	74.83	2.13e-09	0
Susceptible inoculated vs mock 72 hpi	MtrunA17_Chr8g0351581	N/A	Putative 4-hydroxy-tetrahydrodipicolinate synthase	1.95	2.13	24.54	3.14e-05	0.001
Susceptible inoculated vs mock 72 hpi	MtrunA17_Chr4g0050141	N/A	Putative classical arabinogalactan protein	1.95	2.54	23.67	4.01e-05	0.001
Susceptible inoculated vs mock 72 hpi	MtrunA17_Chr3g0121001	N/A	Putative 6'-deoxychalcone synthase	1.94	6.8	27.77	1.33e-05	0
Susceptible inoculated vs mock 72 hpi	MtrunA17_Chr3g0124181	N/A	putative protein	1.93	-0.43	7.13	0.0125	0.049
Susceptible inoculated vs mock 72 hpi	MtrunA17_Chr8g0367641	N/A	Putative mitochondrial carrier protein	1.93	0.99	15.59	0.000483	0.005
Susceptible inoculated vs mock 72 hpi	MtrunA17_Chr4g0030891	N/A	Putative protein SOSEKI	1.93	-0.6	10.94	0.00259	0.016
Susceptible inoculated vs mock 72 hpi	MtrunA17_Chr3g0134881	N/A	putative protein	1.92	1.48	17.35	0.000269	0.003
Susceptible inoculated vs mock 72 hpi	MtrunA17_Chr3g0112501	N/A	Putative enoyl-[acyl-carrier-protein] reductase (NADH)	1.92	6.92	27.76	1.33e-05	0
Susceptible inoculated vs mock 72 hpi	MtrunA17_Chr4g0035641	N/A	putative protein	1.92	-0.16	13.33	0.00106	0.008
Susceptible inoculated vs mock 72 hpi	MtrunA17_Chr5g0419221	N/A	Putative protein kinase RLK-Pelle-LRR-XII-1 family	1.91	3	33.13	3.53e-06	0
Susceptible inoculated vs mock 72 hpi	MtrunA17_Chr3g0113611	N/A	Putative protein-serine/threonine phosphatase	1.91	2.24	58.2	2.6e-08	0
Susceptible inoculated vs mock 72 hpi	MtrunA17_Chr1g0208031	N/A	Putative cinnamyl-alcohol dehydrogenase	1.9	5.65	37.68	1.26e-06	0
Susceptible inoculated vs mock 72 hpi	MtrunA17_Chr1g0161711	N/A	Putative transferase, protein kinase RLK-Pelle-LRR-IX family	1.9	2.54	19.5	0.000137	0.002
Susceptible inoculated vs mock 72 hpi	MtrunA17_Chr4g0008721	N/A	putative protein	1.9	3.14	16.46	0.000361	0.004
Susceptible inoculated vs mock 72 hpi	MtrunA17_Chr2g0332211	MtABCG9	ATP-binding cassette (ABC) transporter type G (XM_003597768)	1.9	4.81	72.71	2.86e-09	0
Susceptible inoculated vs mock 72 hpi	MtrunA17_Chr7g0255531	N/A	Putative cytochrome P450	1.9	4.12	66.19	7.39e-09	0
Susceptible inoculated vs mock 72 hpi	MtrunA17_Chr4g0043201	N/A	putative protein	1.89	0.1	21.07	8.5e-05	0.001
Susceptible inoculated vs mock 72 hpi	MtrunA17_Chr7g0241521	N/A	Putative mitochondrial carrier UCP, mitochondrial carrier domain superfamily	1.89	7.24	12.82	0.00128	0.009
Susceptible inoculated vs mock 72 hpi	MtrunA17_Chr2g0313801	MtCYP72A340	Cytochrome P450 monooxygenase	1.89	0.47	8.89	0.00588	0.029
Susceptible inoculated vs mock 72 hpi	MtrunA17_Chr1g0175091	N/A	Putative transcription factor MYB-HB-like family	1.89	1.58	12.2	0.0016	0.011
Susceptible inoculated vs mock 72 hpi	MtrunA17_Chr4g0071941	N/A	Putative EF-hand domain-containing protein	1.88	1.61	8.77	0.00617	0.03
Susceptible inoculated vs mock 72 hpi	MtrunA17_Chr5g0396151	N/A	Putative cytochrome c, class IA/ IB, cytochrome c-like domain superfamily	1.88	1.04	13.81	0.000894	0.007
Susceptible inoculated vs mock 72 hpi	MtrunA17_Chr1g0164301	N/A	Putative uncharacterized protein	1.88	-0.12	11.32	0.00224	0.014
Susceptible inoculated vs mock 72 hpi	MtrunA17_Chr1g0209981	N/A	Putative glycolipid transfer protein	1.87	1.5	19.75	0.000127	0.002
Susceptible inoculated vs mock 72 hpi	MtrunA17_Chr3g0081521	N/A	Putative carboxylesterase	1.87	3.33	14.15	0.000792	0.007
Susceptible inoculated vs mock 72 hpi	MtrunA17_Chr4g0041541	N/A	Putative transcription factor C2H2 family	1.87	-0.12	7.42	0.011	0.045
Susceptible inoculated vs mock 72 hpi	MtrunA17_Chr5g0401681	MtCYP81E7-like|MtCYP81E8v2	Isoflavone 2'-hydroxylase-like|Cytochrome P450 monooxygenase	1.87	7.14	23.51	4.19e-05	0.001
Susceptible inoculated vs mock 72 hpi	MtrunA17_Chr1g0156671	N/A	Putative protein PSK SIMULATOR	1.87	4.65	41.34	5.81e-07	0
Susceptible inoculated vs mock 72 hpi	MtrunA17_Chr2g0328451	N/A	Putative pyridoxal phosphatase	1.86	0.36	19.07	0.000156	0.002
Susceptible inoculated vs mock 72 hpi	MtrunA17_Chr2g0301621	N/A	Putative sucrose synthase	1.86	7.83	21.91	6.63e-05	0.001
Susceptible inoculated vs mock 72 hpi	MtrunA17_Chr5g0429631	N/A	Putative ubiquitinyl hydrolase 1	1.86	-1.44	9.56	0.00448	0.023
Susceptible inoculated vs mock 72 hpi	MtrunA17_Chr2g0308361	N/A	Putative UDP-arabinopyranose mutase	1.86	3.86	76.72	1.64e-09	0
Susceptible inoculated vs mock 72 hpi	MtrunA17_Chr7g0244331	N/A	Putative tubby-like protein	1.86	2.49	18.05	0.000215	0.003
Susceptible inoculated vs mock 72 hpi	MtrunA17_Chr5g0417341	N/A	Putative ribonuclease T(2)	1.86	4.21	8.44	0.00708	0.033
Susceptible inoculated vs mock 72 hpi	MtrunA17_Chr6g0460731	MtCDFd1_13	CYCLING DOF FACTOR	1.85	0.09	12.01	0.00172	0.012
Susceptible inoculated vs mock 72 hpi	MtrunA17_Chr8g0371931	N/A	Putative flavanone 3-dioxygenase	1.85	-1.1	9.57	0.00446	0.023
Susceptible inoculated vs mock 72 hpi	MtrunA17_Chr4g0034681	MtPMT5_2|MtPLT1.1	polyol/monosaccharide transporter	1.85	5.91	27.1	1.58e-05	0
Susceptible inoculated vs mock 72 hpi	MtrunA17_Chr1g0209741	N/A	Putative 2-acylglycerol O-acyltransferase	1.85	2.3	14.28	0.000758	0.006
Susceptible inoculated vs mock 72 hpi	MtrunA17_Chr7g0219241	MtMAT3	isoflavonoid malonyl transferase 3	1.85	5.33	61.13	1.62e-08	0
Susceptible inoculated vs mock 72 hpi	MtrunA17_Chr7g0239381	N/A	Putative protein kinase RLK-Pelle-L-LEC family	1.84	-0.27	11.72	0.00192	0.013
Susceptible inoculated vs mock 72 hpi	MtrunA17_Chr1g0177121	N/A	Putative target SNARE coiled-coil domain, syntaxin domain, syntaxin/epimorphin	1.84	5.54	101.14	8.48e-11	0
Susceptible inoculated vs mock 72 hpi	MtrunA17_Chr7g0253041	N/A	hypothetical protein	1.83	4.11	9.49	0.0046	0.024
Susceptible inoculated vs mock 72 hpi	MtrunA17_Chr3g0121861	N/A	Putative adenosylhomocysteinase	1.83	5.05	44.62	2.99e-07	0
Susceptible inoculated vs mock 72 hpi	MtrunA17_Chr1g0190671	MtHEL-2	hevein-like protein 2 (TC94004, Ethylene pathway)	1.83	8.34	7.82	0.00925	0.04
Susceptible inoculated vs mock 72 hpi	MtrunA17_Chr2g0298501	N/A	Putative glycosyl transferase, family 14	1.82	-0.27	9.71	0.0042	0.022
Susceptible inoculated vs mock 72 hpi	MtrunA17_Chr2g0279271	N/A	Putative Caspase-like domain superfamily	1.82	2.24	12.11	0.00166	0.011
Susceptible inoculated vs mock 72 hpi	MtrunA17_Chr3g0123661	N/A	Putative glucan 1,3-beta-glucosidase	1.82	1.02	19.11	0.000154	0.002
Susceptible inoculated vs mock 72 hpi	MtrunA17_Chr3g0145001	N/A	Putative phosphoric monoester hydrolase	1.82	-0.81	8.59	0.00666	0.031
Susceptible inoculated vs mock 72 hpi	MtrunA17_Chr6g0461211	N/A	Putative glucan 1,3-beta-glucosidase	1.81	5.74	18.94	0.000162	0.002
Susceptible inoculated vs mock 72 hpi	MtrunA17_Chr5g0419851	N/A	Putative salicylate carboxymethyltransferase	1.81	-0.75	8.43	0.00713	0.033
Susceptible inoculated vs mock 72 hpi	MtrunA17_Chr7g0265151	N/A	Putative UDP-glucuronosyl/UDP-glucosyltransferase, UDP-glycosyltransferase family	1.81	4.23	12.28	0.00156	0.011
Susceptible inoculated vs mock 72 hpi	MtrunA17_Chr7g0214271	N/A	Putative pirin domain, rmlC-like cupin domain superfamily, rmlC-like jelly roll	1.81	0.96	14.81	0.000629	0.006
Susceptible inoculated vs mock 72 hpi	MtrunA17_Chr2g0326911	N/A	Putative chromatin regulator PHD family	1.8	-0.1	11.35	0.00221	0.014
Susceptible inoculated vs mock 72 hpi	MtrunA17_Chr4g0008781	MtGSTU21-like	Putative glutathione transferase	1.8	4.83	53.71	5.57e-08	0
Susceptible inoculated vs mock 72 hpi	MtrunA17_Chr4g0009531	MtAKR4C10-like	Putative aldo/keto reductase, aldo-keto reductase, NADP-dependent oxidoreductase	1.8	6.17	47.66	1.67e-07	0
Susceptible inoculated vs mock 72 hpi	MtrunA17_Chr8g0382901	MtCYP736A139	Cytochrome P450 monooxygenase	1.8	0.27	7.78	0.00938	0.04
Susceptible inoculated vs mock 72 hpi	MtrunA17_Chr5g0430011	N/A	Putative ubiquinol oxidase (non-electrogenic)	1.8	5.45	13.88	0.000871	0.007
Susceptible inoculated vs mock 72 hpi	MtrunA17_Chr2g0302391	N/A	Putative transcription factor WRKY family	1.8	2.66	12.6	0.00138	0.01
Susceptible inoculated vs mock 72 hpi	MtrunA17_Chr1g0159761	N/A	Putative amino acid transporter, transmembrane domain-containing protein	1.8	5.89	9.67	0.00427	0.023
Susceptible inoculated vs mock 72 hpi	MtrunA17_Chr7g0219951	N/A	Putative UDP-arabinopyranose mutase	1.8	2.04	22.55	5.51e-05	0.001
Susceptible inoculated vs mock 72 hpi	MtrunA17_Chr4g0039311	N/A	Putative NAD-dependent epimerase/dehydratase, NAD(P)-binding domain superfamily	1.8	4.14	64.45	9.63e-09	0
Susceptible inoculated vs mock 72 hpi	MtrunA17_Chr7g0276401	N/A	Putative anthranilate N-methyltransferase	1.8	4.56	25.65	2.32e-05	0.001
Susceptible inoculated vs mock 72 hpi	MtrunA17_Chr8g0374471	N/A	Putative disease resistance protein, RPW8	1.8	4.52	19.11	0.000154	0.002
Susceptible inoculated vs mock 72 hpi	MtrunA17_Chr1g0166531	N/A	hypothetical protein	1.79	-0.93	9.89	0.00391	0.021
Susceptible inoculated vs mock 72 hpi	MtrunA17_Chr5g0416461	N/A	Putative kelch-type beta propeller	1.79	4.99	18.87	0.000166	0.002
Susceptible inoculated vs mock 72 hpi	MtrunA17_Chr6g0471921	N/A	Putative oxalate--CoA ligase	1.79	6.13	57.7	2.83e-08	0
Susceptible inoculated vs mock 72 hpi	MtrunA17_Chr5g0397151	N/A	Putative Zinc finger, MIZ-type, Zinc finger, RING/FYVE/PHD-type	1.79	2.04	67.4	6.16e-09	0
Susceptible inoculated vs mock 72 hpi	MtrunA17_Chr1g0206931	MtPSK6	Phytosulfokine	1.79	2.21	32.49	4.11e-06	0
Susceptible inoculated vs mock 72 hpi	MtrunA17_Chr8g0344201	MtLOX6	lipoxygenase (TC97760)	1.79	5.45	14.4	0.000726	0.006
Susceptible inoculated vs mock 72 hpi	MtrunA17_Chr7g0242211	N/A	putative protein	1.79	4.21	80.64	9.77e-10	0
Susceptible inoculated vs mock 72 hpi	MtrunA17_Chr4g0055761	N/A	Putative transcription factor AP2-EREBP family	1.78	4.49	42.76	4.34e-07	0
Susceptible inoculated vs mock 72 hpi	MtrunA17_Chr4g0030621	N/A	Putative exocyst complex component Exo70, cullin repeat-like-containing domain superfamily	1.78	1.46	25.42	2.47e-05	0.001
Susceptible inoculated vs mock 72 hpi	MtrunA17_Chr1g0157901	N/A	Putative glycerophosphodiester phosphodiesterase, protein kinase RLK-Pelle-LRK10L-2 family	1.78	-0.02	9.16	0.00525	0.026
Susceptible inoculated vs mock 72 hpi	MtrunA17_Chr1g0157191	N/A	putative protein	1.78	3.63	28.1	1.22e-05	0
Susceptible inoculated vs mock 72 hpi	MtrunA17_Chr4g0045181	N/A	Putative carboxylesterase	1.78	1.94	69.5	4.53e-09	0
Susceptible inoculated vs mock 72 hpi	MtrunA17_Chr1g0212661	N/A	Putative F-box domain-containing protein	1.78	0.91	19.69	0.000129	0.002
Susceptible inoculated vs mock 72 hpi	MtrunA17_Chr2g0279261	MtCaspase	ICE-like protease (caspase) p20 domain protein	1.78	5.53	11.65	0.00197	0.013
Susceptible inoculated vs mock 72 hpi	MtrunA17_Chr1g0160711	N/A	Putative glycerophosphodiester phosphodiesterase, protein kinase RLK-Pelle-LRK10L-2 family	1.77	0.25	7.63	0.01	0.042
Susceptible inoculated vs mock 72 hpi	MtrunA17_Chr3g0138201	MtPNP2	Plant Natriuretic Peptide	1.76	2.59	44.7	2.95e-07	0
Susceptible inoculated vs mock 72 hpi	MtrunA17_Chr4g0038711	N/A	Putative amino acid transporter, transmembrane domain-containing protein	1.76	1.73	9.5	0.00458	0.024
Susceptible inoculated vs mock 72 hpi	MtrunA17_Chr2g0298891	N/A	Putative leucine-rich repeat domain superfamily	1.76	1.44	16.76	0.000327	0.004
Susceptible inoculated vs mock 72 hpi	MtrunA17_Chr7g0251311	N/A	putative protein	1.75	1.06	13.06	0.00117	0.009
Susceptible inoculated vs mock 72 hpi	MtrunA17_Chr2g0287861	N/A	Putative nepenthesin	1.75	4.55	11.76	0.0019	0.013
Susceptible inoculated vs mock 72 hpi	MtrunA17_Chr8g0338731	N/A	Putative DOMON domain-containing protein	1.75	2.14	13.54	0.000984	0.008
Susceptible inoculated vs mock 72 hpi	MtrunA17_Chr2g0328081	N/A	Putative amino acid transporter, transmembrane domain-containing protein	1.75	1.58	11.57	0.00256	0.016
Susceptible inoculated vs mock 72 hpi	MtrunA17_Chr3g0085191	N/A	Putative RNA recognition motif domain, nucleotide-binding alpha-beta plait domain superfamily	1.74	0.47	28.77	1.03e-05	0
Susceptible inoculated vs mock 72 hpi	MtrunA17_Chr3g0128011	N/A	Putative caffeate O-methyltransferase	1.74	4.64	47.73	1.65e-07	0
Susceptible inoculated vs mock 72 hpi	MtrunA17_Chr2g0318841	N/A	Putative protein kinase RLK-Pelle-DLSV family	1.74	2.77	43.4	3.82e-07	0
Susceptible inoculated vs mock 72 hpi	MtrunA17_Chr5g0417441	N/A	Putative galactosylxylosylprotein 3-beta-galactosyltransferase	1.74	2.38	49.57	1.17e-07	0
Susceptible inoculated vs mock 72 hpi	MtrunA17_Chr8g0384721	N/A	Putative transcription factor NAM family	1.73	3.81	24.55	3.14e-05	0.001
Susceptible inoculated vs mock 72 hpi	MtrunA17_Chr1g0209531	N/A	Putative glycosyl transferase, family 14	1.73	1.36	42.19	4.87e-07	0
Susceptible inoculated vs mock 72 hpi	MtrunA17_Chr2g0331871	N/A	Putative transcription factor OFP family	1.73	2.43	15.9	0.000434	0.004
Susceptible inoculated vs mock 72 hpi	MtrunA17_Chr3g0144421	N/A	Putative BURP domain-containing protein	1.73	3.65	34.11	2.81e-06	0
Susceptible inoculated vs mock 72 hpi	MtrunA17_Chr1g0152461	N/A	putative protein	1.73	4.02	52.28	7.17e-08	0
Susceptible inoculated vs mock 72 hpi	MtrunA17_Chr3g0126271	N/A	Putative protein kinase RLK-Pelle-LRR-III family	1.72	0.34	16.23	0.000389	0.004
Susceptible inoculated vs mock 72 hpi	MtrunA17_Chr1g0158531	N/A	Putative glycerophosphodiester phosphodiesterase, protein kinase RLK-Pelle-LRK10L-2 family	1.72	1.96	9.28	0.005	0.025
Susceptible inoculated vs mock 72 hpi	MtrunA17_Chr5g0402871	N/A	Putative alpha/beta hydrolase-1, methylesterase/Alpha-hydroxynitrile lyase	1.72	0.9	12.63	0.00137	0.01
Susceptible inoculated vs mock 72 hpi	MtrunA17_Chr2g0315841	N/A	Putative S-locus-specific glycoprotein/EP1	1.72	5.45	8.57	0.00672	0.031
Susceptible inoculated vs mock 72 hpi	MtrunA17_Chr8g0376961	N/A	Putative ABC-type xenobiotic transporter	1.71	2.85	13.85	0.000881	0.007
Susceptible inoculated vs mock 72 hpi	MtrunA17_Chr7g0228611	N/A	Putative glucose-6-phosphate dehydrogenase (NADP(+))	1.71	2.97	46.12	2.24e-07	0
Susceptible inoculated vs mock 72 hpi	MtrunA17_Chr5g0428251	MtMATE55	multidrug and toxic compound extrusion family	1.71	2.9	12.7	0.00133	0.01
Susceptible inoculated vs mock 72 hpi	MtrunA17_Chr5g0394341	MtSTP13_3|MtSTP13.1	sugar transport protein	1.7	7.27	25.04	2.74e-05	0.001
Susceptible inoculated vs mock 72 hpi	MtrunA17_Chr2g0311941	N/A	Putative protein-synthesizing GTPase	1.7	2.55	7.4	0.0111	0.045
Susceptible inoculated vs mock 72 hpi	MtrunA17_Chr3g0078971	MtSTP3_1|MtSTP3.1	Sugar transport protein (Hexose carrier protein HEX6)	1.7	2.99	25.3	2.56e-05	0.001
Susceptible inoculated vs mock 72 hpi	MtrunA17_Chr1g0161441	N/A	Putative CRAL-TRIO lipid binding domain, CRAL/TRIO domain superfamily	1.7	4.55	41.9	5.17e-07	0
Susceptible inoculated vs mock 72 hpi	MtrunA17_Chr3g0099161	N/A	Putative triacylglycerol lipase	1.7	2.14	7.54	0.0104	0.043
Susceptible inoculated vs mock 72 hpi	MtrunA17_Chr2g0325091	N/A	Putative small GTP-binding protein	1.69	2.34	42.6	4.48e-07	0
Susceptible inoculated vs mock 72 hpi	MtrunA17_Chr4g0032181	N/A	Putative oxidoreductase	1.69	7.84	23.34	4.4e-05	0.001
Susceptible inoculated vs mock 72 hpi	MtrunA17_Chr1g0209511	N/A	Putative glycerophosphodiester phosphodiesterase, protein kinase RLK-Pelle-LRK10L-2 family	1.69	1.18	12.48	0.00145	0.01
Susceptible inoculated vs mock 72 hpi	MtrunA17_Chr8g0379581	N/A	Putative glutathione transferase	1.69	4.98	22.81	5.11e-05	0.001
Susceptible inoculated vs mock 72 hpi	MtrunA17_Chr5g0444251	N/A	Putative geranylgeranyl diphosphate synthase	1.69	4.18	14.98	0.000594	0.005
Susceptible inoculated vs mock 72 hpi	MtrunA17_Chr2g0330581	N/A	putative protein	1.69	-0.23	9.38	0.00481	0.025
Susceptible inoculated vs mock 72 hpi	MtrunA17_Chr7g0274181	MtPR-4	pathogenesis related protein 4 (hevein-like)	1.69	5.99	46.97	1.9e-07	0
Susceptible inoculated vs mock 72 hpi	MtrunA17_Chr1g0212171	N/A	Putative GEM-like protein	1.69	1.05	13.39	0.00104	0.008
Susceptible inoculated vs mock 72 hpi	MtrunA17_Chr4g0051701	N/A	Putative stress up-regulated Nod 19	1.69	7.72	9.16	0.00527	0.026
Susceptible inoculated vs mock 72 hpi	MtrunA17_Chr8g0358611	N/A	putative protein	1.69	0.6	9.09	0.00542	0.027
Susceptible inoculated vs mock 72 hpi	MtrunA17_Chr2g0319731	N/A	Putative anthocyanidin 3-O-glucoside 2''-O-glucosyltransferase	1.69	1.14	10.4	0.00319	0.018
Susceptible inoculated vs mock 72 hpi	MtrunA17_Chr2g0311521	N/A	Putative protein kinase RLK-Pelle-SD-2b family	1.68	3.14	24.36	3.31e-05	0.001
Susceptible inoculated vs mock 72 hpi	MtrunA17_Chr8g0353131	N/A	Putative NAD(P)H dehydrogenase (quinone), NADH:ubiquinone reductase (H(+)-translocating)	1.68	2.77	40.06	7.58e-07	0
Susceptible inoculated vs mock 72 hpi	MtrunA17_Chr3g0136711	N/A	Putative protein-serine/threonine phosphatase	1.68	5.4	12.89	0.00124	0.009
Susceptible inoculated vs mock 72 hpi	MtrunA17_Chr7g0254441	N/A	Putative proteasome component (PCI) domain, eukaryotic translation initiation factor 3 subunit A	1.68	0.11	17.15	0.000288	0.003
Susceptible inoculated vs mock 72 hpi	MtrunA17_Chr2g0280191	N/A	Putative protein kinase RLK-Pelle-LRR-XI-1 family	1.68	2.32	17.05	0.000297	0.003
Susceptible inoculated vs mock 72 hpi	MtrunA17_Chr5g0401481	N/A	Putative procollagen-proline 4-dioxygenase	1.67	1.35	8.5	0.00693	0.032
Susceptible inoculated vs mock 72 hpi	MtrunA17_Chr5g0427321	N/A	hypothetical protein	1.67	0.27	24.33	3.33e-05	0.001
Susceptible inoculated vs mock 72 hpi	MtrunA17_Chr1g0146241	N/A	Putative AAA+ ATPase domain, P-loop containing nucleoside triphosphate hydrolase	1.66	1.49	7.51	0.0106	0.044
Susceptible inoculated vs mock 72 hpi	MtrunA17_Chr1g0183081	N/A	Putative (S)-ureidoglycine aminohydrolase, cupin domain, rmlC-like cupin domain superfamily	1.66	1.86	32.76	3.86e-06	0
Susceptible inoculated vs mock 72 hpi	MtrunA17_Chr5g0442131	N/A	Putative transaminase	1.66	7.81	7.73	0.00961	0.041
Susceptible inoculated vs mock 72 hpi	MtrunA17_Chr4g0068501	N/A	Putative EF-hand domain-containing protein	1.66	5.22	23.13	4.67e-05	0.001
Susceptible inoculated vs mock 72 hpi	MtrunA17_Chr2g0279401	N/A	Putative 3,4-dihydroxy-2-butanone-4-phosphate synthase, GTP cyclohydrolase II	1.65	5.05	57.45	2.95e-08	0
Susceptible inoculated vs mock 72 hpi	MtrunA17_Chr5g0415331	N/A	Putative galactosylxylosylprotein 3-beta-galactosyltransferase	1.65	1.96	32.39	4.21e-06	0
Susceptible inoculated vs mock 72 hpi	MtrunA17_Chr3g0105351	N/A	Putative protein-serine/threonine phosphatase	1.64	1.16	10.65	0.0029	0.017
Susceptible inoculated vs mock 72 hpi	MtrunA17_Chr8g0359921	N/A	Putative transcription factor NAM family	1.64	5.5	17.21	0.000281	0.003
Susceptible inoculated vs mock 72 hpi	MtrunA17_Chr8g0340091	N/A	Putative protein kinase RLK-Pelle-DLSV family	1.64	2.28	11.9	0.0018	0.012
Susceptible inoculated vs mock 72 hpi	MtrunA17_Chr7g0225221	MtPrx41	peroxidase	1.64	2.51	12.19	0.00161	0.011
Susceptible inoculated vs mock 72 hpi	MtrunA17_Chr4g0006261	MtGT-21	trihelix transcription factor (GT) 21	1.64	0.3	9.11	0.00536	0.027
Susceptible inoculated vs mock 72 hpi	MtrunA17_Chr8g0391621	N/A	Putative hydrolase	1.64	1.67	15.48	0.000501	0.005
Susceptible inoculated vs mock 72 hpi	MtrunA17_Chr3g0128761	N/A	Putative chalcone isomerase	1.63	5.66	56.92	3.22e-08	0
Susceptible inoculated vs mock 72 hpi	MtrunA17_Chr4g0006971	N/A	Putative beta-glucosidase	1.63	1.83	18.91	0.000164	0.002
Susceptible inoculated vs mock 72 hpi	MtrunA17_Chr8g0361301	N/A	Putative protein kinase RLK-Pelle-DLSV family	1.63	0.77	14.28	0.000758	0.006
Susceptible inoculated vs mock 72 hpi	MtrunA17_Chr7g0245331	N/A	putative protein	1.63	2.01	26.52	1.84e-05	0
Susceptible inoculated vs mock 72 hpi	MtrunA17_Chr7g0252541	N/A	putative protein	1.63	-0.68	12.92	0.00123	0.009
Susceptible inoculated vs mock 72 hpi	MtrunA17_Chr2g0294231	N/A	Putative transcription factor WRKY family	1.62	2	21.98	6.5e-05	0.001
Susceptible inoculated vs mock 72 hpi	MtrunA17_Chr4g0063791	N/A	putative protein	1.62	3.44	9.42	0.00473	0.024
Susceptible inoculated vs mock 72 hpi	MtrunA17_Chr2g0281871	N/A	Putative CBS domain-containing protein	1.62	0.28	17.3	0.000273	0.003
Susceptible inoculated vs mock 72 hpi	MtrunA17_Chr8g0377311	N/A	Putative peptidase M28	1.62	3.49	54.48	4.88e-08	0
Susceptible inoculated vs mock 72 hpi	MtrunA17_Chr3g0139401	N/A	putative protein	1.62	1.73	21.86	6.74e-05	0.001
Susceptible inoculated vs mock 72 hpi	MtrunA17_Chr5g0398661	N/A	Putative uncharacterized protein	1.61	1.86	7.87	0.00906	0.039
Susceptible inoculated vs mock 72 hpi	MtrunA17_Chr2g0297061	N/A	Putative VQ motif-containing protein 15/22	1.61	3.75	22.92	4.95e-05	0.001
Susceptible inoculated vs mock 72 hpi	MtrunA17_Chr4g0004201	N/A	Putative F-box/kelch-repeat protein KMD1/2	1.61	6.25	90.08	3e-10	0
Susceptible inoculated vs mock 72 hpi	MtrunA17_Chr5g0442921	N/A	Putative nepenthesin	1.61	3.34	42.65	4.44e-07	0
Susceptible inoculated vs mock 72 hpi	MtrunA17_Chr3g0098661	N/A	Putative MFS transporter superfamily, biopterin transporter family	1.61	1.83	21.89	6.67e-05	0.001
Susceptible inoculated vs mock 72 hpi	MtrunA17_Chr2g0327101	N/A	Putative protein kinase RLK-Pelle-LysM family	1.6	2.18	29.78	7.96e-06	0
Susceptible inoculated vs mock 72 hpi	MtrunA17_Chr5g0393481	N/A	Putative C2 domain-containing protein	1.6	1.41	9.34	0.00488	0.025
Susceptible inoculated vs mock 72 hpi	MtrunA17_Chr7g0251681	N/A	Putative glycerophosphodiester phosphodiesterase	1.6	8.43	10.58	0.00298	0.017
Susceptible inoculated vs mock 72 hpi	MtrunA17_Chr3g0122211	N/A	Putative MACPF domain-containing protein CAD1/NSL1	1.6	3.48	57.18	3.09e-08	0
Susceptible inoculated vs mock 72 hpi	MtrunA17_Chr7g0255581	N/A	Putative EamA domain-containing protein	1.59	3.32	7.7	0.00971	0.041
Susceptible inoculated vs mock 72 hpi	MtrunA17_Chr4g0065221	N/A	putative protein	1.58	3.05	32.52	4.09e-06	0
Susceptible inoculated vs mock 72 hpi	MtrunA17_Chr6g0488571	N/A	hypothetical protein	1.58	-0.65	7.51	0.0106	0.044
Susceptible inoculated vs mock 72 hpi	MtrunA17_Chr3g0110121	MtPUB22	Plant U-box protein 22	1.58	2.73	46.86	1.94e-07	0
Susceptible inoculated vs mock 72 hpi	MtrunA17_Chr8g0379461	N/A	Putative transcription factor WRKY family	1.58	1.83	7.6	0.0101	0.043
Susceptible inoculated vs mock 72 hpi	MtrunA17_Chr2g0281281	N/A	Putative NADPH:quinone reductase	1.58	3.5	35.05	2.27e-06	0
Susceptible inoculated vs mock 72 hpi	MtrunA17_Chr8g0370681	N/A	Putative phosphoserine transaminase	1.58	3.68	34.3	2.69e-06	0
Susceptible inoculated vs mock 72 hpi	MtrunA17_Chr2g0288641	N/A	Putative petal formation-expressed	1.57	0.64	15.96	0.000426	0.004
Susceptible inoculated vs mock 72 hpi	MtrunA17_Chr3g0143431	N/A	putative protein	1.57	2.83	22.85	5.05e-05	0.001
Susceptible inoculated vs mock 72 hpi	MtrunA17_Chr2g0332241	MtABCG10	ATP-binding cassette (ABC) transporter type G (XM_003597771)	1.57	8.45	57.86	2.75e-08	0
Susceptible inoculated vs mock 72 hpi	MtrunA17_Chr8g0369081	N/A	Putative CTP synthase (glutamine hydrolyzing)	1.57	5.24	16.7	0.000332	0.004
Susceptible inoculated vs mock 72 hpi	MtrunA17_Chr3g0135331	N/A	Putative transcription factor Homobox-WOX family	1.56	5.4	29.69	8.14e-06	0
Susceptible inoculated vs mock 72 hpi	MtrunA17_Chr5g0441021	N/A	Putative protein kinase RLK-Pelle-RLCK-VIIa-2 family	1.56	3.44	56.67	3.36e-08	0
Susceptible inoculated vs mock 72 hpi	MtrunA17_Chr3g0081361	N/A	Putative disease resistance protein	1.56	1.47	7.62	0.0101	0.042
Susceptible inoculated vs mock 72 hpi	MtrunA17_Chr7g0219561	N/A	Putative carboxylesterase	1.56	1.53	27.52	1.41e-05	0
Susceptible inoculated vs mock 72 hpi	MtrunA17_Chr3g0132501	N/A	Putative clathrin coat assembly protein AP180	1.56	2.65	19.64	0.000131	0.002
Susceptible inoculated vs mock 72 hpi	MtrunA17_Chr2g0280991	N/A	Putative equilibrative nucleoside transporter	1.56	-0.38	12.16	0.00163	0.011
Susceptible inoculated vs mock 72 hpi	MtrunA17_Chr8g0345361	N/A	Putative transcription factor C2H2 family	1.56	2.16	24.99	2.78e-05	0.001
Susceptible inoculated vs mock 72 hpi	MtrunA17_Chr1g0196551	N/A	putative protein	1.55	4.37	8.25	0.0077	0.035
Susceptible inoculated vs mock 72 hpi	MtrunA17_Chr5g0437281	N/A	Putative isopenicillin N synthase-like superfamily	1.55	1.65	19.25	0.000147	0.002
Susceptible inoculated vs mock 72 hpi	MtrunA17_Chr4g0061601	N/A	Putative bacterial ABC-type protein transporter	1.55	3.23	13.65	0.000947	0.008
Susceptible inoculated vs mock 72 hpi	MtrunA17_Chr1g0193991	MtABAB3	ATP-Binding-Cassette (ABC) transporter typeB (P-glycoprotein (MDR/PGP/ABCB) efflux/conditional auxin transporter)	1.55	6.09	17.41	0.000264	0.003
Susceptible inoculated vs mock 72 hpi	MtrunA17_Chr1g0147881	N/A	Putative transcription factor WRKY family	1.55	5.82	63.87	1.05e-08	0
Susceptible inoculated vs mock 72 hpi	MtrunA17_Chr3g0125561	N/A	putative protein	1.55	2.56	32.05	4.57e-06	0
Susceptible inoculated vs mock 72 hpi	MtrunA17_Chr1g0189221	N/A	Putative heavy metal binding protein HIPP/ATX1	1.55	4.93	17	0.000302	0.003
Susceptible inoculated vs mock 72 hpi	MtrunA17_Chr8g0367291	MtPRP669_14	Pro-rich Protein Group 669	1.55	2.64	8.05	0.00837	0.037
Susceptible inoculated vs mock 72 hpi	MtrunA17_Chr2g0283101	N/A	Putative 28kDa heat- and acid-stable phosphoprotein	1.54	3.66	14.43	0.000718	0.006
Susceptible inoculated vs mock 72 hpi	MtrunA17_Chr2g0317871	N/A	Putative CBS domain-containing protein	1.54	0.64	19.37	0.000142	0.002
Susceptible inoculated vs mock 72 hpi	MtrunA17_Chr5g0406001	N/A	Putative nepenthesin	1.54	4.13	49.35	1.22e-07	0
Susceptible inoculated vs mock 72 hpi	MtrunA17_Chr4g0055061	N/A	Putative rlpA-like protein, double-psi beta-barrel	1.54	8.48	79.12	1.19e-09	0
Susceptible inoculated vs mock 72 hpi	MtrunA17_Chr7g0271211	N/A	Putative superoxide dismutase	1.54	6.83	33.37	3.34e-06	0
Susceptible inoculated vs mock 72 hpi	MtrunA17_Chr6g0461791	N/A	Putative magnesium transporter NIPA	1.54	4.72	62.42	1.32e-08	0
Susceptible inoculated vs mock 72 hpi	MtrunA17_Chr4g0025341	N/A	Putative strictosidine synthase transcription factor WD40-like family	1.54	-0.04	13.62	0.000958	0.008
Susceptible inoculated vs mock 72 hpi	MtrunA17_Chr3g0079381	N/A	Putative pectinesterase	1.53	3.19	13.78	0.000905	0.007
Susceptible inoculated vs mock 72 hpi	MtrunA17_Chr8g0382691	N/A	Putative oxidoreductase	1.52	5.56	31.1	5.74e-06	0
Susceptible inoculated vs mock 72 hpi	MtrunA17_Chr3g0121851	N/A	Putative glycine hydroxymethyltransferase	1.52	6.42	83.46	6.8e-10	0
Susceptible inoculated vs mock 72 hpi	MtrunA17_Chr8g0356021	N/A	Putative Acid phosphatase	1.52	1.55	21.83	6.79e-05	0.001
Susceptible inoculated vs mock 72 hpi	MtrunA17_Chr3g0142281	N/A	Putative 1-acylglycerol-3-phosphate O-acyltransferase	1.52	5.11	52.46	6.94e-08	0
Susceptible inoculated vs mock 72 hpi	MtrunA17_Chr3g0132161	N/A	Putative MFS transporter superfamily	1.51	1.4	22.35	5.84e-05	0.001
Susceptible inoculated vs mock 72 hpi	MtrunA17_Chr2g0293911	MtMYB092	Myeloblastosis (MYB) transcription factor 92	1.51	2.56	12.96	0.00122	0.009
Susceptible inoculated vs mock 72 hpi	MtrunA17_Chr8g0350241	N/A	Putative C2 domain-containing protein	1.51	3.87	9.76	0.00413	0.022
Susceptible inoculated vs mock 72 hpi	MtrunA17_Chr7g0253501	N/A	Putative shikimate O-hydroxycinnamoyltransferase	1.51	6.02	15.53	0.000493	0.005
Susceptible inoculated vs mock 72 hpi	MtrunA17_Chr8g0372491	N/A	Putative soluble epoxide hydrolase	1.51	4.08	55.23	4.29e-08	0
Susceptible inoculated vs mock 72 hpi	MtrunA17_Chr6g0461461	N/A	Putative glutamate dehydrogenase	1.51	7.6	22.8	5.13e-05	0.001
Susceptible inoculated vs mock 72 hpi	MtrunA17_Chr1g0186481	N/A	putative protein	1.5	3.3	47.78	1.63e-07	0
Susceptible inoculated vs mock 72 hpi	MtrunA17_Chr3g0122741	N/A	Putative OTU domain, papain-like cysteine peptidase superfamily	1.5	2.23	12.14	0.00164	0.011
Susceptible inoculated vs mock 72 hpi	MtrunA17_Chr4g0004571	N/A	Putative mitochondrial carrier protein	1.5	3.88	12.99	0.0012	0.009
Susceptible inoculated vs mock 72 hpi	MtrunA17_Chr3g0130651	N/A	Putative amino acid transporter, transmembrane domain-containing protein	1.5	3.99	24.74	2.98e-05	0.001
Susceptible inoculated vs mock 72 hpi	MtrunA17_Chr3g0107731	N/A	Putative glutathione transferase	1.5	7.11	8.04	0.00842	0.037
Susceptible inoculated vs mock 72 hpi	MtrunA17_Chr6g0485301	N/A	Putative aldehyde dehydrogenase (NAD(P)(+))	1.5	5.62	19.8	0.000125	0.002
Susceptible inoculated vs mock 72 hpi	MtrunA17_Chr4g0008451	N/A	Putative GDP-fucose protein O-fucosyltransferase	1.5	2.19	29.02	9.62e-06	0
Susceptible inoculated vs mock 72 hpi	MtrunA17_Chr7g0242291	N/A	Putative alcohol dehydrogenase	1.5	4.42	27.88	1.29e-05	0
Susceptible inoculated vs mock 72 hpi	MtrunA17_Chr4g0007381	N/A	Putative leucine-rich repeat-containing, plant-type, leucine-rich repeat domain superfamily	1.5	1.17	10.61	0.00295	0.017
Susceptible inoculated vs mock 72 hpi	MtrunA17_Chr2g0292241	MtRip7|MtPrx11|MtPRX3	peroxidase	1.49	6.75	57.86	2.75e-08	0
Susceptible inoculated vs mock 72 hpi	MtrunA17_Chr8g0386361	N/A	Putative Thaumatin family	1.49	3.89	13.75	0.000914	0.007
Susceptible inoculated vs mock 72 hpi	MtrunA17_Chr7g0275511	N/A	Putative hydroquinone glucosyltransferase	1.49	4.07	14.76	0.00064	0.006
Susceptible inoculated vs mock 72 hpi	MtrunA17_Chr4g0051761	N/A	Putative stress up-regulated Nod 19	1.49	4.74	22.38	5.8e-05	0.001
Susceptible inoculated vs mock 72 hpi	MtrunA17_Chr3g0084201	N/A	Putative NAD(P)H dehydrogenase (quinone), NADH:ubiquinone reductase (H(+)-translocating)	1.48	1.57	15.58	0.000483	0.005
Susceptible inoculated vs mock 72 hpi	MtrunA17_Chr1g0174101	N/A	Putative MFS transporter superfamily	1.48	0.56	9.36	0.00485	0.025
Susceptible inoculated vs mock 72 hpi	MtrunA17_Chr3g0115291	N/A	Putative glycine hydroxymethyltransferase	1.48	3.5	14.46	0.000711	0.006
Susceptible inoculated vs mock 72 hpi	MtrunA17_Chr2g0330151	N/A	Putative beta-fructofuranosidase	1.48	5.69	19.54	0.000135	0.002
Susceptible inoculated vs mock 72 hpi	MtrunA17_Chr1g0192121	MtRbohA	RESPIRATORY BURST OXIDASE HOMOLOG A	1.48	3.67	12.49	0.00144	0.01
Susceptible inoculated vs mock 72 hpi	MtrunA17_Chr3g0116971	N/A	putative protein	1.48	9.57	8.72	0.00632	0.03
Susceptible inoculated vs mock 72 hpi	MtrunA17_Chr5g0430211	N/A	Putative transcription factor C3H family	1.48	5.2	79.5	1.13e-09	0
Susceptible inoculated vs mock 72 hpi	MtrunA17_Chr4g0004441	N/A	putative protein	1.47	1.81	15.32	0.000528	0.005
Susceptible inoculated vs mock 72 hpi	MtrunA17_Chr3g0130251	N/A	Putative glycoside hydrolase, family 28, pectin lyase/virulence factor	1.47	3.06	17.9	0.000225	0.003
Susceptible inoculated vs mock 72 hpi	MtrunA17_Chr1g0191411	N/A	Putative phosphoric monoester hydrolase	1.47	3.04	45.22	2.66e-07	0
Susceptible inoculated vs mock 72 hpi	MtrunA17_Chr3g0113341	N/A	putative protein	1.47	3.84	35.4	2.09e-06	0
Susceptible inoculated vs mock 72 hpi	MtrunA17_Chr4g0047641	MtCYP71AU57	Cytochrome P450 monooxygenase	1.47	3.74	10.17	0.0035	0.02
Susceptible inoculated vs mock 72 hpi	MtrunA17_Chr4g0025811	N/A	Putative disease resistance protein	1.46	1.96	10.91	0.00262	0.016
Susceptible inoculated vs mock 72 hpi	MtrunA17_Chr8g0335571	MtPCY44|MtUC6	Plantacyanin/Chemocyanin 44|uclacyanin 6	1.46	7.97	14.12	0.000802	0.007
Susceptible inoculated vs mock 72 hpi	MtrunA17_Chr8g0366401	MtCML45	Calmodulin-like 45	1.46	1.49	23.97	3.68e-05	0.001
Susceptible inoculated vs mock 72 hpi	MtrunA17_Chr2g0294541	N/A	putative protein	1.45	8.18	15.58	0.000483	0.005
Susceptible inoculated vs mock 72 hpi	MtrunA17_Chr1g0207031	N/A	putative protein	1.45	6.05	35.16	2.21e-06	0
Susceptible inoculated vs mock 72 hpi	MtrunA17_Chr2g0292261	MtPrx15	peroxidase	1.45	6.18	30.45	6.74e-06	0
Susceptible inoculated vs mock 72 hpi	MtrunA17_Chr3g0132531	MtMATE16	multidrug and toxic compound extrusion family	1.45	5.36	18.47	0.000188	0.002
Susceptible inoculated vs mock 72 hpi	MtrunA17_Chr6g0481251	N/A	Putative disease resistance protein	1.45	0.12	7.66	0.00988	0.042
Susceptible inoculated vs mock 72 hpi	MtrunA17_Chr1g0158251	N/A	Putative protein kinase RLK-Pelle-WAK family	1.45	2.56	18.85	0.000167	0.002
Susceptible inoculated vs mock 72 hpi	MtrunA17_Chr1g0149341	N/A	putative protein	1.44	0.87	8.08	0.00827	0.037
Susceptible inoculated vs mock 72 hpi	MtrunA17_Chr5g0399701	N/A	putative protein	1.44	4.2	9.02	0.00557	0.028
Susceptible inoculated vs mock 72 hpi	MtrunA17_Chr4g0035301	N/A	putative protein	1.44	4.37	7.41	0.011	0.045
Susceptible inoculated vs mock 72 hpi	MtrunA17_Chr6g0474491	N/A	Putative carboxylesterase	1.44	3.14	22.67	5.33e-05	0.001
Susceptible inoculated vs mock 72 hpi	MtrunA17_Chr4g0054291	N/A	Putative transcription factor bZIP family	1.44	2.44	10.43	0.00315	0.018
Susceptible inoculated vs mock 72 hpi	MtrunA17_Chr4g0074541	N/A	Putative triose phosphate/phosphoenolpyruvate translocator, sugar phosphate transporter	1.43	3.96	39.61	8.33e-07	0
Susceptible inoculated vs mock 72 hpi	MtrunA17_Chr1g0207521	N/A	putative protein	1.43	-0.06	9.22	0.00513	0.026
Susceptible inoculated vs mock 72 hpi	MtrunA17_Chr4g0011301	N/A	Putative transketolase	1.43	3.18	54.34	5e-08	0
Susceptible inoculated vs mock 72 hpi	MtrunA17_Chr3g0130241	N/A	Putative germin, rmlC-like cupin domain superfamily, rmlC-like jelly roll, germin, manganese binding	1.43	0.16	7.15	0.0124	0.049
Susceptible inoculated vs mock 72 hpi	MtrunA17_Chr6g0479131	N/A	putative protein	1.42	5.17	50.37	1.01e-07	0
Susceptible inoculated vs mock 72 hpi	MtrunA17_Chr1g0185651	N/A	Putative nepenthesin	1.42	5.06	33.43	3.29e-06	0
Susceptible inoculated vs mock 72 hpi	MtrunA17_Chr5g0425401	N/A	Putative glucan 1,3-beta-glucosidase	1.42	2.33	20.63	9.69e-05	0.001
Susceptible inoculated vs mock 72 hpi	MtrunA17_Chr3g0113641	N/A	Putative flavanone 3-dioxygenase	1.42	1.59	8.79	0.00614	0.029
Susceptible inoculated vs mock 72 hpi	MtrunA17_Chr7g0259211	N/A	Putative protein kinase RLK-Pelle-RKF3 family	1.42	1.94	39.53	8.47e-07	0
Susceptible inoculated vs mock 72 hpi	MtrunA17_Chr7g0240951	N/A	Putative sphingomyelin synthase-like domain-containing protein	1.41	4.86	47.29	1.79e-07	0
Susceptible inoculated vs mock 72 hpi	MtrunA17_Chr6g0471211	N/A	Putative heavy metal-associated domain superfamily	1.41	2.08	19.83	0.000123	0.002
Susceptible inoculated vs mock 72 hpi	MtrunA17_Chr3g0144701	N/A	Putative NmrA-like domain, NAD(P)-binding domain superfamily	1.41	5.42	26.02	2.1e-05	0.001
Susceptible inoculated vs mock 72 hpi	MtrunA17_Chr7g0220841	N/A	Putative adenosylmethionine decarboxylase	1.41	6.56	14.57	0.000685	0.006
Susceptible inoculated vs mock 72 hpi	MtrunA17_Chr2g0307961	N/A	Putative UDP-glucuronosyl/UDP-glucosyltransferase, UDP-glycosyltransferase family	1.41	3.92	36.85	1.51e-06	0
Susceptible inoculated vs mock 72 hpi	MtrunA17_Chr1g0163291	N/A	Putative DEP domain, glutaredoxin, Thioredoxin-like superfamily	1.41	3.52	29.76	8e-06	0
Susceptible inoculated vs mock 72 hpi	MtrunA17_Chr5g0414941	MtSYFO1	SYMBIOTIC FORMIN1	1.41	-0.12	8.26	0.00764	0.035
Susceptible inoculated vs mock 72 hpi	MtrunA17_Chr8g0389631	N/A	Putative 6-phosphofructokinase	1.41	5.31	119.1	1.35e-11	0
Susceptible inoculated vs mock 72 hpi	MtrunA17_Chr6g0479671	N/A	Putative disease resistance protein	1.41	-0.12	13.59	0.002	0.013
Susceptible inoculated vs mock 72 hpi	MtrunA17_Chr4g0067671	N/A	Putative transcription regulator mTERF family	1.41	1.43	18.92	0.000164	0.002
Susceptible inoculated vs mock 72 hpi	MtrunA17_Chr4g0065561	N/A	Putative protein kinase RLK-Pelle-DLSV family	1.41	1.34	8.75	0.00624	0.03
Susceptible inoculated vs mock 72 hpi	MtrunA17_Chr7g0268651	N/A	putative protein	1.4	2.15	11.28	0.00228	0.014
Susceptible inoculated vs mock 72 hpi	MtrunA17_Chr7g0249831	N/A	Putative cytochrome c, class IA/ IB, cytochrome c-like domain superfamily	1.4	5.67	51.81	7.79e-08	0
Susceptible inoculated vs mock 72 hpi	MtrunA17_Chr7g0218821	N/A	Putative trans-zeatin O-beta-D-glucosyltransferase	1.4	6.81	30.52	6.62e-06	0
Susceptible inoculated vs mock 72 hpi	MtrunA17_Chr4g0055301	N/A	Putative protein kinase RLK-Pelle-RLCK-VIIa-2 family	1.4	3.3	26.58	1.81e-05	0
Susceptible inoculated vs mock 72 hpi	MtrunA17_Chr2g0284581	N/A	Putative major intrinsic protein	1.4	2	12.66	0.00135	0.01
Susceptible inoculated vs mock 72 hpi	MtrunA17_Chr5g0431301	N/A	Putative carboxypeptidase D	1.39	0.04	8.19	0.00789	0.035
Susceptible inoculated vs mock 72 hpi	MtrunA17_Chr1g0198131	N/A	Putative OTU domain, papain-like cysteine peptidase superfamily	1.39	5.64	17.56	0.000252	0.003
Susceptible inoculated vs mock 72 hpi	MtrunA17_Chr5g0394640	N/A	Putative transcription regulator GNAT family	1.39	0.53	7.65	0.00995	0.042
Susceptible inoculated vs mock 72 hpi	MtrunA17_Chr6g0487061	N/A	Putative protein kinase RLK-Pelle-LRR-XI-1 family	1.39	4.84	24.74	2.98e-05	0.001
Susceptible inoculated vs mock 72 hpi	MtrunA17_Chr4g0019731	N/A	putative protein	1.39	6.11	62.09	1.39e-08	0
Susceptible inoculated vs mock 72 hpi	MtrunA17_Chr3g0089871	N/A	Putative disease resistance protein	1.39	1.39	22.19	6.12e-05	0.001
Susceptible inoculated vs mock 72 hpi	MtrunA17_Chr1g0150721	MtCOPT6	copper transporter	1.39	0.78	9.44	0.0047	0.024
Susceptible inoculated vs mock 72 hpi	MtrunA17_Chr1g0156711	N/A	Putative Thaumatin family	1.39	4.62	24.56	3.13e-05	0.001
Susceptible inoculated vs mock 72 hpi	MtrunA17_Chr8g0376391	N/A	Putative uncharacterized protein	1.39	5.99	16.19	0.000394	0.004
Susceptible inoculated vs mock 72 hpi	MtrunA17_Chr1g0176501	N/A	putative protein	1.38	4.23	57.89	2.74e-08	0
Susceptible inoculated vs mock 72 hpi	MtrunA17_Chr4g0004381	N/A	putative protein	1.38	-0.6	7.55	0.0104	0.043
Susceptible inoculated vs mock 72 hpi	MtrunA17_Chr3g0108861	N/A	Putative calcium uniporter protein	1.38	-0.18	7.39	0.0111	0.045
Susceptible inoculated vs mock 72 hpi	MtrunA17_Chr5g0401761	N/A	Putative small GTP-binding protein	1.38	3.39	9.29	0.00498	0.025
Susceptible inoculated vs mock 72 hpi	MtrunA17_Chr2g0278871	N/A	Putative transferase, protein kinase RLK-Pelle-LRR-II family	1.38	3.84	44.84	2.87e-07	0
Susceptible inoculated vs mock 72 hpi	MtrunA17_Chr2g0279251	N/A	Putative Caspase-like domain superfamily	1.38	6.2	8.18	0.00791	0.035
Susceptible inoculated vs mock 72 hpi	MtrunA17_Chr6g0477471	N/A	putative protein	1.38	2.52	7.65	0.00992	0.042
Susceptible inoculated vs mock 72 hpi	MtrunA17_Chr8g0369771	N/A	Putative modifying wall lignin-1/2	1.37	1.08	21.23	8.1e-05	0.001
Susceptible inoculated vs mock 72 hpi	MtrunA17_Chr7g0214141	N/A	Putative LITAF domain containing protein	1.37	4.71	55.14	4.35e-08	0
Susceptible inoculated vs mock 72 hpi	MtrunA17_Chr8g0381611	N/A	putative protein	1.37	3.18	9.67	0.00428	0.023
Susceptible inoculated vs mock 72 hpi	MtrunA17_Chr2g0305631	N/A	Putative phloem protein	1.37	8.62	12.56	0.0014	0.01
Susceptible inoculated vs mock 72 hpi	MtrunA17_Chr8g0385111	N/A	Putative protein PSK SIMULATOR	1.37	5.04	140.49	1.99e-12	0
Susceptible inoculated vs mock 72 hpi	MtrunA17_Chr4g0014951	N/A	Putative NADPH:quinone reductase	1.36	2.91	8.17	0.00796	0.036
Susceptible inoculated vs mock 72 hpi	MtrunA17_Chr5g0423511	N/A	putative protein	1.36	6.79	37.32	1.36e-06	0
Susceptible inoculated vs mock 72 hpi	MtrunA17_Chr8g0354841	N/A	Putative major facilitator superfamily, MFS transporter superfamily	1.36	3.54	18.46	0.000189	0.002
Susceptible inoculated vs mock 72 hpi	MtrunA17_Chr6g0462551	N/A	Putative isoflavone 7-O-glucosyltransferase	1.36	5.78	11.06	0.00247	0.015
Susceptible inoculated vs mock 72 hpi	MtrunA17_Chr2g0294381	N/A	Putative ATP citrate synthase	1.36	5.71	31.66	5.02e-06	0
Susceptible inoculated vs mock 72 hpi	MtrunA17_Chr1g0197051	N/A	Putative protein kinase RLK-Pelle-LRR-XI-1 family	1.36	3.03	13.91	0.000863	0.007
Susceptible inoculated vs mock 72 hpi	MtrunA17_Chr7g0246181	MtCYP76E1	Cytochrome P450 monooxygenase	1.36	6.48	64.08	1.02e-08	0
Susceptible inoculated vs mock 72 hpi	MtrunA17_Chr4g0020981	N/A	Putative Heat shock protein HSP14.7/HSP23.5/HSP23.6	1.36	2.03	13.66	0.000943	0.008
Susceptible inoculated vs mock 72 hpi	MtrunA17_Chr6g0450211	N/A	Putative cinnamoyl-CoA reductase	1.36	5.35	44.99	2.78e-07	0
Susceptible inoculated vs mock 72 hpi	MtrunA17_Chr7g0256851	N/A	Putative PAM2-containing protein CID1/CID2	1.35	4.54	49.3	1.23e-07	0
Susceptible inoculated vs mock 72 hpi	MtrunA17_Chr1g0193421	N/A	Putative germin, rmlC-like cupin domain superfamily, rmlC-like jelly roll, germin, manganese binding	1.35	0.49	7.34	0.0114	0.046
Susceptible inoculated vs mock 72 hpi	MtrunA17_Chr3g0133621	N/A	putative protein	1.35	3.95	36.98	1.47e-06	0
Susceptible inoculated vs mock 72 hpi	MtrunA17_Chr1g0187221	MtSubIn5	Subtilisin inhibitor	1.35	4.92	22.74	5.21e-05	0.001
Susceptible inoculated vs mock 72 hpi	MtrunA17_Chr2g0295141	MtPR10-4	Pathogenesis-related protein 10 (TC122461)	1.35	9.97	22	6.47e-05	0.001
Susceptible inoculated vs mock 72 hpi	MtrunA17_Chr1g0179671	N/A	Putative protein CHUP1	1.35	0.86	8.01	0.00852	0.037
Susceptible inoculated vs mock 72 hpi	MtrunA17_Chr4g0033201	N/A	Putative beta-glucosidase	1.35	7.83	16.87	0.000315	0.003
Susceptible inoculated vs mock 72 hpi	MtrunA17_Chr7g0218811	N/A	Putative trans-zeatin O-beta-D-glucosyltransferase	1.35	6.91	47.49	1.72e-07	0
Susceptible inoculated vs mock 72 hpi	MtrunA17_Chr5g0436781	N/A	Putative nematode resistance protein-like HSPRO1	1.34	4.69	12.66	0.00135	0.01
Susceptible inoculated vs mock 72 hpi	MtrunA17_Chr1g0192661	N/A	Putative calreticulin/calnexin, concanavalin A-like lectin/glucanase domain superfamily	1.34	5.86	17.88	0.000227	0.003
Susceptible inoculated vs mock 72 hpi	MtrunA17_Chr7g0241911	N/A	Putative glycosyltransferase, DXD sugar-binding, alpha 1,4-glycosyltransferase	1.34	0.63	12.24	0.00158	0.011
Susceptible inoculated vs mock 72 hpi	MtrunA17_Chr1g0186071	N/A	Putative AMP-dependent synthetase/ligase, AMP-binding, AMP-binding enzyme domain, ANL	1.34	5.37	27.8	1.32e-05	0
Susceptible inoculated vs mock 72 hpi	MtrunA17_Chr1g0204331	N/A	Putative protein kinase RLK-Pelle-RLCK-XI family	1.34	3.01	12.82	0.00128	0.009
Susceptible inoculated vs mock 72 hpi	MtrunA17_Chr8g0392141	N/A	Putative RNA recognition motif domain, nucleotide-binding alpha-beta plait domain superfamily	1.34	1.37	8.79	0.00613	0.029
Susceptible inoculated vs mock 72 hpi	MtrunA17_Chr5g0420981	N/A	Putative codeine 3-O-demethylase	1.34	2.38	18.52	0.000185	0.002
Susceptible inoculated vs mock 72 hpi	MtrunA17_Chr5g0399641	N/A	Putative phospholipase A(1)	1.33	4.53	13.97	0.000845	0.007
Susceptible inoculated vs mock 72 hpi	MtrunA17_Chr2g0312011	N/A	Putative cysteine-rich and transmembrane domain-containing protein WIH1/2	1.33	5.89	33.02	3.63e-06	0
Susceptible inoculated vs mock 72 hpi	MtrunA17_Chr8g0337481	N/A	Putative 2-alkenal reductase (NAD(P)(+))	1.33	2.03	16.46	0.000361	0.004
Susceptible inoculated vs mock 72 hpi	MtrunA17_Chr2g0327981	N/A	Putative UDP-glucuronate decarboxylase	1.33	3.64	32.41	4.2e-06	0
Susceptible inoculated vs mock 72 hpi	MtrunA17_Chr3g0089841	N/A	Putative spermine oxidase	1.33	4.27	14.55	0.000688	0.006
Susceptible inoculated vs mock 72 hpi	MtrunA17_Chr8g0390061	N/A	putative protein	1.33	2.2	31.12	5.71e-06	0
Susceptible inoculated vs mock 72 hpi	MtrunA17_Chr8g0360931	N/A	Putative diacylglycerol kinase (ATP)	1.33	4.05	18.63	0.000179	0.002
Susceptible inoculated vs mock 72 hpi	MtrunA17_Chr2g0328531	N/A	Putative transcription factor C2H2 family	1.32	3.3	21.5	7.48e-05	0.001
Susceptible inoculated vs mock 72 hpi	MtrunA17_Chr5g0426101	N/A	putative protein	1.32	2.23	15.97	0.00104	0.008
Susceptible inoculated vs mock 72 hpi	MtrunA17_Chr5g0448271	N/A	putative protein	1.32	2.09	13.93	0.000857	0.007
Susceptible inoculated vs mock 72 hpi	MtrunA17_Chr1g0193831	N/A	Putative tetratricopeptide-like helical domain superfamily	1.32	0.23	10.1	0.0036	0.02
Susceptible inoculated vs mock 72 hpi	MtrunA17_Chr4g0027091	N/A	putative protein	1.32	-0.3	7.42	0.011	0.045
Susceptible inoculated vs mock 72 hpi	MtrunA17_Chr3g0118051	N/A	putative protein	1.32	4.84	11.49	0.0021	0.013
Susceptible inoculated vs mock 72 hpi	MtrunA17_Chr5g0401651	N/A	putative protein	1.32	1.94	34.71	2.45e-06	0
Susceptible inoculated vs mock 72 hpi	MtrunA17_Chr8g0392901	N/A	Putative 3-oxo-5-alpha-steroid 4-dehydrogenase	1.32	5.75	57.51	2.92e-08	0
Susceptible inoculated vs mock 72 hpi	MtrunA17_Chr5g0404011	N/A	putative protein	1.32	0.48	10.82	0.00271	0.016
Susceptible inoculated vs mock 72 hpi	MtrunA17_Chr3g0135901	N/A	putative protein	1.32	3.09	33.92	2.94e-06	0
Susceptible inoculated vs mock 72 hpi	MtrunA17_Chr5g0410131	N/A	putative protein	1.32	4.58	8.98	0.00565	0.028
Susceptible inoculated vs mock 72 hpi	MtrunA17_Chr3g0138981	N/A	Putative F-box domain, kelch-type beta propeller	1.31	3.43	50.48	9.9e-08	0
Susceptible inoculated vs mock 72 hpi	MtrunA17_Chr2g0289741	MtENODL5|MtPCY69	ENOD-like 5|Plantacyanin/Chemocyanin	1.31	-0.26	8.17	0.00794	0.036
Susceptible inoculated vs mock 72 hpi	MtrunA17_Chr8g0360121	N/A	hypothetical protein	1.31	9.46	8.55	0.00678	0.032
Susceptible inoculated vs mock 72 hpi	MtrunA17_Chr7g0218981	N/A	Putative heavy metal binding protein HIPP/ATX1	1.31	7.38	9.6	0.00439	0.023
Susceptible inoculated vs mock 72 hpi	MtrunA17_Chr4g0071521	N/A	Putative transcription factor WRKY family	1.31	5.45	47.03	1.88e-07	0
Susceptible inoculated vs mock 72 hpi	MtrunA17_Chr5g0431464	MtCYP83G1v1a	Cytochrome P450 monooxygenase	1.31	5.07	17.99	0.000219	0.003
Susceptible inoculated vs mock 72 hpi	MtrunA17_Chr1g0186381	N/A	Putative cellulose synthase (UDP-forming)	1.31	7.03	16.75	0.000328	0.004
Susceptible inoculated vs mock 72 hpi	MtrunA17_Chr7g0265101	N/A	Putative trans-zeatin O-beta-D-glucosyltransferase	1.3	4.15	9.58	0.00444	0.023
Susceptible inoculated vs mock 72 hpi	MtrunA17_Chr1g0205741	N/A	Putative non-specific serine/threonine protein kinase	1.3	3.88	51.58	8.11e-08	0
Susceptible inoculated vs mock 72 hpi	MtrunA17_Chr4g0075511	N/A	Putative protein-tyrosine-phosphatase	1.3	5.02	35.97	1.84e-06	0
Susceptible inoculated vs mock 72 hpi	MtrunA17_Chr7g0249271	N/A	Putative protein-tyrosine-phosphatase	1.3	4.04	42.69	4.4e-07	0
Susceptible inoculated vs mock 72 hpi	MtrunA17_Chr1g0192831	N/A	Putative ferroportin-1, MFS transporter superfamily	1.3	6.99	78.87	1.23e-09	0
Susceptible inoculated vs mock 72 hpi	MtrunA17_Chr4g0034761	N/A	Putative organ specific protein	1.3	2.85	12.22	0.0016	0.011
Susceptible inoculated vs mock 72 hpi	MtrunA17_Chr1g0160681	N/A	Putative glycerophosphodiester phosphodiesterase, protein kinase RLK-Pelle-LRK10L-2 family	1.3	1.74	10.16	0.00351	0.02
Susceptible inoculated vs mock 72 hpi	MtrunA17_Chr4g0040611	N/A	putative protein	1.29	0.77	10.17	0.0035	0.02
Susceptible inoculated vs mock 72 hpi	MtrunA17_Chr4g0048291	N/A	Putative F-box protein FBS1	1.29	2.28	22.76	5.18e-05	0.001
Susceptible inoculated vs mock 72 hpi	MtrunA17_Chr4g0062921	N/A	Putative transcription factor MYB-HB-like family	1.29	3.27	7.48	0.0107	0.044
Susceptible inoculated vs mock 72 hpi	MtrunA17_Chr7g0265791	N/A	Putative S-locus glycoprotein	1.28	3.94	19.32	0.000144	0.002
Susceptible inoculated vs mock 72 hpi	MtrunA17_Chr2g0317441	N/A	Putative glycosyl transferase, family 14, beta-glucuronosyltransferase GlcAT14A/B/C	1.28	4.71	29.1	9.43e-06	0
Susceptible inoculated vs mock 72 hpi	MtrunA17_Chr3g0129541	N/A	Putative concanavalin A-like lectin/glucanase domain superfamily, alginate lyase 2	1.28	5.43	24.87	2.87e-05	0.001
Susceptible inoculated vs mock 72 hpi	MtrunA17_Chr3g0130281	MtPUB27	Plant U-box protein 27	1.28	0.92	7.91	0.00887	0.039
Susceptible inoculated vs mock 72 hpi	MtrunA17_Chr2g0294601	MtBG15	beta-1,3-Glucanase 15	1.28	8.43	45.66	2.45e-07	0
Susceptible inoculated vs mock 72 hpi	MtrunA17_Chr8g0387621	N/A	Putative membrane-associated kinase regulator 2/5	1.28	-0.78	8	0.00855	0.038
Susceptible inoculated vs mock 72 hpi	MtrunA17_Chr4g0062251	N/A	Putative P-type phospholipid transporter	1.28	5.31	34.01	2.88e-06	0
Susceptible inoculated vs mock 72 hpi	MtrunA17_Chr4g0048791	N/A	Putative protein kinase RLK-Pelle-DLSV family	1.28	4.04	23.89	3.77e-05	0.001
Susceptible inoculated vs mock 72 hpi	MtrunA17_Chr2g0329071	N/A	putative protein	1.28	4.02	36.55	1.62e-06	0
Susceptible inoculated vs mock 72 hpi	MtrunA17_Chr1g0198931	N/A	Putative AAA+ ATPase domain, ABC-2 type transporter, ABC transporter	1.27	2.1	8.67	0.00645	0.031
Susceptible inoculated vs mock 72 hpi	MtrunA17_Chr3g0101841	N/A	Putative serine O-acetyltransferase	1.27	5.66	20.02	0.000116	0.002
Susceptible inoculated vs mock 72 hpi	MtrunA17_Chr8g0384091	N/A	Putative VQ motif-containing protein 8/17/18/20/21/25	1.27	1.86	26.55	1.83e-05	0
Susceptible inoculated vs mock 72 hpi	MtrunA17_Chr1g0207271	N/A	putative protein	1.27	2.38	19.24	0.000148	0.002
Susceptible inoculated vs mock 72 hpi	MtrunA17_Chr1g0190661	N/A	Putative Barwin domain, RlpA-like domain superfamily protein	1.27	2.51	11.6	0.00201	0.013
Susceptible inoculated vs mock 72 hpi	MtrunA17_Chr1g0157871	N/A	Putative glycerophosphodiester phosphodiesterase, protein kinase RLK-Pelle-LRK10L-2 family	1.27	2.22	19.9	0.000121	0.002
Susceptible inoculated vs mock 72 hpi	MtrunA17_Chr2g0291431	N/A	Putative SNARE associated golgi family protein	1.27	4.29	58.22	2.59e-08	0
Susceptible inoculated vs mock 72 hpi	MtrunA17_Chr6g0452721	MtAHA6	Plasma membrane proton pump	1.27	4.53	14.87	0.000616	0.006
Susceptible inoculated vs mock 72 hpi	MtrunA17_Chr2g0312691	N/A	Putative glutathione transferase	1.26	1.65	8.95	0.00573	0.028
Susceptible inoculated vs mock 72 hpi	MtrunA17_Chr2g0308961	N/A	putative protein	1.26	5	14.69	0.000657	0.006
Susceptible inoculated vs mock 72 hpi	MtrunA17_Chr1g0156731	N/A	Putative Heat shock protein Hsp90 family	1.26	6.3	13.78	0.000903	0.007
Susceptible inoculated vs mock 72 hpi	MtrunA17_Chr8g0341501	N/A	putative protein	1.26	1.94	12.92	0.00123	0.009
Susceptible inoculated vs mock 72 hpi	MtrunA17_Chr4g0051731	N/A	Putative stress up-regulated Nod 19	1.25	7.54	38.93	9.63e-07	0
Susceptible inoculated vs mock 72 hpi	MtrunA17_Chr3g0128631	N/A	Putative probable zinc-ribbon domain, plant, protein enhanced disease resistance 4	1.25	0.29	8.66	0.00646	0.031
Susceptible inoculated vs mock 72 hpi	MtrunA17_Chr5g0412701	N/A	Putative leucine-rich repeat domain superfamily	1.25	2.86	21.92	6.61e-05	0.001
Susceptible inoculated vs mock 72 hpi	MtrunA17_Chr7g0238731	N/A	Putative oxysterol-binding protein	1.25	6.35	62.63	1.28e-08	0
Susceptible inoculated vs mock 72 hpi	MtrunA17_Chr4g0021961	N/A	hypothetical protein	1.24	3.32	46.2	2.21e-07	0
Susceptible inoculated vs mock 72 hpi	MtrunA17_Chr4g0069501	N/A	Putative guanine deaminase	1.24	4.8	14.37	0.000735	0.006
Susceptible inoculated vs mock 72 hpi	MtrunA17_Chr4g0066711	N/A	Putative casparian strip membrane protein	1.24	8.79	18.23	0.000203	0.003
Susceptible inoculated vs mock 72 hpi	MtrunA17_Chr6g0449451	N/A	Putative thioredoxin-like ferredoxin, Thioredoxin-like superfamily	1.24	5.33	60.01	1.94e-08	0
Susceptible inoculated vs mock 72 hpi	MtrunA17_Chr1g0152281	MtPSK4	Phytosulfokine	1.24	2.86	19.91	0.000121	0.002
Susceptible inoculated vs mock 72 hpi	MtrunA17_Chr2g0315771	N/A	Putative GEM-like protein	1.24	4.25	7.38	0.0112	0.046
Susceptible inoculated vs mock 72 hpi	MtrunA17_Chr7g0256891	N/A	Putative transcription regulator GNAT family	1.23	2.09	25.56	2.38e-05	0.001
Susceptible inoculated vs mock 72 hpi	MtrunA17_Chr8g0391921	N/A	Putative phospholipid-hydroperoxide glutathione peroxidase	1.23	6.44	25.76	2.26e-05	0.001
Susceptible inoculated vs mock 72 hpi	MtrunA17_Chr1g0181861	N/A	Putative glutathione transferase	1.23	6.25	31.39	5.35e-06	0
Susceptible inoculated vs mock 72 hpi	MtrunA17_Chr5g0432751	MtCYP73A3	Cytochrome P450 monooxygenase	1.23	8.74	115.22	1.97e-11	0
Susceptible inoculated vs mock 72 hpi	MtrunA17_Chr8g0353331	N/A	Putative NUDIX hydrolase domain-containing protein	1.23	2.59	12.88	0.00125	0.009
Susceptible inoculated vs mock 72 hpi	MtrunA17_Chr2g0318121	N/A	putative protein	1.23	1.25	28.63	1.06e-05	0
Susceptible inoculated vs mock 72 hpi	MtrunA17_Chr2g0324481	N/A	Putative protein kinase RLK-Pelle-L-LEC family	1.23	2.2	19.03	0.000158	0.002
Susceptible inoculated vs mock 72 hpi	MtrunA17_Chr8g0345201	N/A	Putative alanine transaminase	1.22	6.07	58.2	2.6e-08	0
Susceptible inoculated vs mock 72 hpi	MtrunA17_Chr5g0448661	N/A	Putative transferase, protein kinase RLK-Pelle-RLCK-VIIa-2 family	1.22	5.43	45.73	2.41e-07	0
Susceptible inoculated vs mock 72 hpi	MtrunA17_Chr5g0438181	N/A	Putative protein translocase complex, SecE/Sec61-gamma subunit	1.22	4.9	36.5	1.64e-06	0
Susceptible inoculated vs mock 72 hpi	MtrunA17_Chr5g0422961	N/A	Putative -pairing protein	1.22	1.88	7.5	0.0106	0.044
Susceptible inoculated vs mock 72 hpi	MtrunA17_Chr7g0219291	N/A	Putative isoflavone-7-O-beta-glucoside 6''-O-malonyltransferase	1.22	6.25	20.52	0.0001	0.002
Susceptible inoculated vs mock 72 hpi	MtrunA17_Chr5g0429681	N/A	Putative UDP-glucuronosyl/UDP-glucosyltransferase, UDP-glycosyltransferase family	1.22	0.65	8.07	0.0083	0.037
Susceptible inoculated vs mock 72 hpi	MtrunA17_Chr1g0202221	N/A	Putative ABC-type xenobiotic transporter	1.22	6.47	15.47	0.000502	0.005
Susceptible inoculated vs mock 72 hpi	MtrunA17_Chr4g0049411	N/A	Putative glutamyl-tRNA reductase	1.22	2.14	42.06	5e-07	0
Susceptible inoculated vs mock 72 hpi	MtrunA17_Chr8g0385321	MtMYB020	Myeloblastosis (MYB) transcription factor 20	1.22	3.19	18.36	0.000195	0.002
Susceptible inoculated vs mock 72 hpi	MtrunA17_Chr3g0126211	N/A	Putative VQ motif-containing protein 8/17/18/20/21/25	1.21	1.93	12.46	0.00146	0.01
Susceptible inoculated vs mock 72 hpi	MtrunA17_Chr5g0399811	N/A	Putative rlpA-like protein, double-psi beta-barrel	1.21	6.36	16.75	0.000327	0.004
Susceptible inoculated vs mock 72 hpi	MtrunA17_Chr8g0377921	N/A	Putative crocetin glucosyltransferase	1.21	4.53	10.09	0.00361	0.02
Susceptible inoculated vs mock 72 hpi	MtrunA17_Chr2g0330761	N/A	Putative jacalin-like lectin domain-containing protein	1.21	3.42	8.01	0.00853	0.037
Susceptible inoculated vs mock 72 hpi	MtrunA17_Chr1g0192231	N/A	Putative hypoxia induced protein	1.21	2.41	48.49	1.43e-07	0
Susceptible inoculated vs mock 72 hpi	MtrunA17_Chr5g0415021	N/A	Putative RNA helicase	1.21	6.54	8.53	0.00682	0.032
Susceptible inoculated vs mock 72 hpi	MtrunA17_Chr2g0325581	N/A	Putative riboflavin kinase	1.21	2.96	14.01	0.000834	0.007
Susceptible inoculated vs mock 72 hpi	MtrunA17_Chr5g0438971	N/A	Putative protein-tyrosine-phosphatase	1.2	3.82	7.32	0.0115	0.047
Susceptible inoculated vs mock 72 hpi	MtrunA17_Chr3g0086301	N/A	Putative target SNARE coiled-coil domain-containing protein	1.2	6.13	63.73	1.08e-08	0
Susceptible inoculated vs mock 72 hpi	MtrunA17_Chr3g0099951	N/A	Putative protein-serine/threonine kinase CMGC-CDK-CDK7 family	1.2	0.69	11.84	0.00184	0.012
Susceptible inoculated vs mock 72 hpi	MtrunA17_Chr4g0071481	N/A	Putative transferase, protein kinase RLK-Pelle-RLCK-VIIa-2 family	1.2	3.09	8.09	0.00822	0.037
Susceptible inoculated vs mock 72 hpi	MtrunA17_Chr5g0412541	MtMATE15	multidrug and toxic compound extrusion family	1.2	7.27	30.83	6.13e-06	0
Susceptible inoculated vs mock 72 hpi	MtrunA17_Chr8g0356181	N/A	Putative EF-hand domain-containing protein	1.2	1.19	15.26	0.000539	0.005
Susceptible inoculated vs mock 72 hpi	MtrunA17_Chr5g0394001	N/A	Putative protein kinase RLK-Pelle-DLSV family	1.2	2.98	13.85	0.000881	0.007
Susceptible inoculated vs mock 72 hpi	MtrunA17_Chr4g0011821	N/A	Putative small auxin-up RNA	1.2	6	12.78	0.0013	0.009
Susceptible inoculated vs mock 72 hpi	MtrunA17_Chr8g0345401	N/A	Putative transcription factor C2H2 family	1.2	2.38	17.17	0.000286	0.003
Susceptible inoculated vs mock 72 hpi	MtrunA17_Chr5g0407321	N/A	Putative membrane transport protein	1.2	5.26	22.22	6.06e-05	0.001
Susceptible inoculated vs mock 72 hpi	MtrunA17_Chr1g0180631	N/A	Putative heavy metal-associated isoprenylated plant protein 1/3/5/6	1.19	7.4	56.42	3.5e-08	0
Susceptible inoculated vs mock 72 hpi	MtrunA17_Chr7g0223291	N/A	Putative Heat shock protein 70 family	1.19	8.91	33.47	3.26e-06	0
Susceptible inoculated vs mock 72 hpi	MtrunA17_Chr5g0399301	N/A	Putative envelysin	1.19	2.51	9.14	0.0053	0.026
Susceptible inoculated vs mock 72 hpi	MtrunA17_Chr8g0359731	N/A	Putative SecY/SEC61-alpha family, translocon Sec61/SecY, plug domain, SecY domain superfamily	1.19	6.33	42.86	4.25e-07	0
Susceptible inoculated vs mock 72 hpi	MtrunA17_Chr2g0331081	N/A	Putative ABC-type sulfate transporter	1.19	3.04	18.07	0.000214	0.003
Susceptible inoculated vs mock 72 hpi	MtrunA17_Chr5g0443521	N/A	Putative transferase	1.19	4.27	9.33	0.00491	0.025
Susceptible inoculated vs mock 72 hpi	MtrunA17_Chr1g0168081	N/A	putative protein	1.18	3.19	13.76	0.000909	0.007
Susceptible inoculated vs mock 72 hpi	MtrunA17_Chr1g0151081	N/A	Putative chalcone isomerase	1.18	2.68	15.77	0.000454	0.004
Susceptible inoculated vs mock 72 hpi	MtrunA17_Chr8g0382671	N/A	Putative transaminase	1.18	4.93	35.39	2.1e-06	0
Susceptible inoculated vs mock 72 hpi	MtrunA17_Chr4g0021521	N/A	Putative adenosylmethionine decarboxylase	1.18	8.58	32.2	4.41e-06	0
Susceptible inoculated vs mock 72 hpi	MtrunA17_Chr4g0041701	N/A	Putative Ubiquitin-like domain-containing protein	1.18	10.2	31.79	4.87e-06	0
Susceptible inoculated vs mock 72 hpi	MtrunA17_Chr3g0144941	N/A	Putative transcription factor bZIP family	1.18	2.02	7.4	0.0111	0.045
Susceptible inoculated vs mock 72 hpi	MtrunA17_Chr2g0290131	N/A	Putative cytochrome b561 and DOMON domain-containing protein	1.18	5.92	51.49	8.25e-08	0
Susceptible inoculated vs mock 72 hpi	MtrunA17_Chr2g0318811	N/A	Putative protein kinase RLK-Pelle-DLSV family	1.18	1.68	9.24	0.0051	0.026
Susceptible inoculated vs mock 72 hpi	MtrunA17_Chr5g0395861	N/A	Putative O-fucosylpeptide 3-beta-N-acetylglucosaminyltransferase	1.17	3.54	22.24	6.02e-05	0.001
Susceptible inoculated vs mock 72 hpi	MtrunA17_Chr7g0253781	N/A	Putative 5-methyltetrahydropteroyltriglutamate--homocysteine S-methyltransferase	1.17	7.52	17.61	0.000247	0.003
Susceptible inoculated vs mock 72 hpi	MtrunA17_Chr8g0348291	N/A	Putative 3-methyl-2-oxobutanoate hydroxymethyltransferase	1.17	3.65	22.38	5.78e-05	0.001
Susceptible inoculated vs mock 72 hpi	MtrunA17_Chr8g0341671	N/A	Putative transcription factor C2C2-Dof family	1.17	1.64	18.01	0.000218	0.003
Susceptible inoculated vs mock 72 hpi	MtrunA17_Chr8g0367281	MtPRP669_13	Pro-rich Protein Group 669	1.17	0.23	8.33	0.0107	0.044
Susceptible inoculated vs mock 72 hpi	MtrunA17_Chr4g0030151	MtMAPK3	MAP kinase	1.17	5.74	36.99	1.47e-06	0
Susceptible inoculated vs mock 72 hpi	MtrunA17_Chr7g0243571	N/A	Putative protein-serine/threonine phosphatase	1.17	1.99	10.14	0.00354	0.02
Susceptible inoculated vs mock 72 hpi	MtrunA17_Chr4g0009841	N/A	Putative peptidase S54, rhomboid, Rhomboid-like superfamily	1.17	2.26	15.31	0.000531	0.005
Susceptible inoculated vs mock 72 hpi	MtrunA17_Chr3g0079661	N/A	Putative protein kinase RLK-Pelle-LRR-Xb-1 family	1.16	2.66	19.09	0.000155	0.002
Susceptible inoculated vs mock 72 hpi	MtrunA17_Chr1g0210471	N/A	Putative transcription factor MYB/SANT family	1.16	4.26	34.31	2.69e-06	0
Susceptible inoculated vs mock 72 hpi	MtrunA17_Chr7g0275581	MtCNGCIb	cyclic nucleotide-gated channel	1.16	4.8	43.35	3.85e-07	0
Susceptible inoculated vs mock 72 hpi	MtrunA17_Chr7g0271851	N/A	Putative DNA-directed DNA polymerase	1.16	4.76	7.18	0.0122	0.049
Susceptible inoculated vs mock 72 hpi	MtrunA17_Chr2g0295571	N/A	Putative transcription factor C2H2 family	1.16	4.08	19.9	0.000121	0.002
Susceptible inoculated vs mock 72 hpi	MtrunA17_Chr3g0081341	N/A	Putative disease resistance protein	1.16	3.42	16.15	0.000399	0.004
Susceptible inoculated vs mock 72 hpi	MtrunA17_Chr8g0344081	N/A	Putative mitochondrial intermembrane space import and assembly protein	1.16	1.67	15.58	0.000484	0.005
Susceptible inoculated vs mock 72 hpi	MtrunA17_Chr7g0271691	N/A	Putative CALMODULIN-BINDING PROTEIN60	1.15	4.53	9.58	0.00443	0.023
Susceptible inoculated vs mock 72 hpi	MtrunA17_Chr1g0211071	N/A	Putative phospholipase	1.15	5.93	62.82	1.24e-08	0
Susceptible inoculated vs mock 72 hpi	MtrunA17_Chr2g0328111	N/A	Putative protein TRM32	1.15	5.46	57.12	3.12e-08	0
Susceptible inoculated vs mock 72 hpi	MtrunA17_Chr4g0011061	N/A	Putative myeloid leukemia factor	1.15	2.64	13.47	0.00101	0.008
Susceptible inoculated vs mock 72 hpi	MtrunA17_Chr8g0340731	N/A	Putative transcription factor interactor and regulator AUX-IAA family	1.15	4.64	17.71	0.00024	0.003
Susceptible inoculated vs mock 72 hpi	MtrunA17_Chr3g0131411	N/A	putative protein	1.15	3.3	27.49	1.42e-05	0
Susceptible inoculated vs mock 72 hpi	MtrunA17_Chr3g0131861	N/A	Putative protein-serine/threonine kinase CMGC-CDK-CRK7-CDK9 family	1.14	2.86	32.12	4.49e-06	0
Susceptible inoculated vs mock 72 hpi	MtrunA17_Chr4g0011921	MtCYP83E42	Cytochrome P450 monooxygenase	1.14	2.41	8.73	0.00628	0.03
Susceptible inoculated vs mock 72 hpi	MtrunA17_Chr3g0096271	N/A	hypothetical protein	1.14	2.29	23.99	3.66e-05	0.001
Susceptible inoculated vs mock 72 hpi	MtrunA17_Chr8g0370461	N/A	Putative transferase, protein kinase RLK-Pelle-RLCK-VIIa-2 family	1.14	3.61	34.91	2.34e-06	0
Susceptible inoculated vs mock 72 hpi	MtrunA17_Chr3g0118971	N/A	Putative glucan 1,3-beta-glucosidase	1.14	3.57	12.61	0.00138	0.01
Susceptible inoculated vs mock 72 hpi	MtrunA17_Chr6g0487421	N/A	Putative 6-phosphofructokinase	1.14	5.71	81.71	8.51e-10	0
Susceptible inoculated vs mock 72 hpi	MtrunA17_Chr8g0344131	N/A	Putative GTP diphosphokinase, Glycosidase	1.14	8.38	17.77	0.000235	0.003
Susceptible inoculated vs mock 72 hpi	MtrunA17_Chr3g0109901	N/A	Putative glutamate decarboxylase	1.14	4.63	12.4	0.00149	0.011
Susceptible inoculated vs mock 72 hpi	MtrunA17_Chr4g0012821	N/A	Putative protein transport protein SecG/Sec61-beta/Sbh	1.14	5.11	53.67	5.61e-08	0
Susceptible inoculated vs mock 72 hpi	MtrunA17_Chr1g0207981	N/A	Putative limonoid glucosyltransferase	1.14	7.06	7.61	0.0101	0.043
Susceptible inoculated vs mock 72 hpi	MtrunA17_Chr3g0127841	N/A	putative protein	1.13	5.21	18.79	0.00017	0.002
Susceptible inoculated vs mock 72 hpi	MtrunA17_Chr1g0194291	MtMYB61|MtMYB089	MYB family transcription factor	1.13	4.65	8.95	0.00574	0.028
Susceptible inoculated vs mock 72 hpi	MtrunA17_Chr5g0431071	N/A	Putative transcription factor C2H2 family	1.12	0.18	8.47	0.00699	0.032
Susceptible inoculated vs mock 72 hpi	MtrunA17_Chr3g0122971	N/A	Putative glyceraldehyde-3-phosphate dehydrogenase (phosphorylating)	1.12	5.13	19	0.000159	0.002
Susceptible inoculated vs mock 72 hpi	MtrunA17_Chr1g0186551	N/A	Putative CASP-like protein	1.12	1.98	16.13	0.000402	0.004
Susceptible inoculated vs mock 72 hpi	MtrunA17_Chr7g0262011	N/A	Putative Gnk2-like domain-containing protein	1.12	-0.02	7.9	0.00894	0.039
Susceptible inoculated vs mock 72 hpi	MtrunA17_Chr3g0134871	N/A	Putative small VCP/p97-interacting protein	1.12	0.41	13.28	0.00218	0.014
Susceptible inoculated vs mock 72 hpi	MtrunA17_Chr2g0313761	MtCYP72A66	Cytochrome P450 monooxygenase	1.12	6.49	16.96	0.000306	0.003
Susceptible inoculated vs mock 72 hpi	MtrunA17_Chr4g0031301	N/A	Putative Heat shock protein 70 family	1.12	5.95	18.72	0.000174	0.002
Susceptible inoculated vs mock 72 hpi	MtrunA17_Chr1g0210231	N/A	Putative AAA domain-containing protein, R3H	1.12	8	11.93	0.00178	0.012
Susceptible inoculated vs mock 72 hpi	MtrunA17_Chr5g0418841	N/A	Putative UDP-glucose 6-dehydrogenase	1.12	0.53	7.75	0.00952	0.041
Susceptible inoculated vs mock 72 hpi	MtrunA17_Chr1g0151141	MtGalpha1	heteromeric G-protein alpha subunit1	1.12	2.89	33.06	3.6e-06	0
Susceptible inoculated vs mock 72 hpi	MtrunA17_Chr7g0214741	N/A	Putative transaldolase	1.12	7.37	71.31	3.49e-09	0
Susceptible inoculated vs mock 72 hpi	MtrunA17_Chr8g0344481	N/A	Putative transcription factor TIFY family	1.12	4.68	24.17	3.49e-05	0.001
Susceptible inoculated vs mock 72 hpi	MtrunA17_Chr6g0479211	MtMAPKK9	MAP kinase kinase	1.12	6.79	24.5	3.18e-05	0.001
Susceptible inoculated vs mock 72 hpi	MtrunA17_Chr7g0269281	N/A	Putative transcription factor C2H2 family	1.11	1.96	8.8	0.0061	0.029
Susceptible inoculated vs mock 72 hpi	MtrunA17_Chr6g0484161	N/A	Putative disease resistance protein	1.11	3.31	10.63	0.00292	0.017
Susceptible inoculated vs mock 72 hpi	MtrunA17_Chr4g0010061	N/A	Putative cytochrome b5-like heme/steroid binding domain, cytochrome b5, heme-binding protein	1.11	3.32	36.76	1.54e-06	0
[truncated: 1,101 more rows]

## Sheet: Table S4
Table S4. Number of DEGs in each condition.
Accession	Treatment	Upregulated	Downregulated	Total DEGs
HM078	24 hpi	4	11	15
HM078	48 hpi	12	15	27
HM078	72 hpi	132	18	150
A17	24 hpi	325	68	393
A17	48 hpi	17	0	17
A17	72 hpi	1487	1011	2498

## Sheet: Table S5
Table S5. DEGs in susceptible genotype across multiple time points.
Time point	Gene ID	Gene abbreviation	Function	log2FC	FDR
24 hpi	MtrunA17_Chr1g0149481	MtnsLTP70	non-specific Lipid Transfer Protein	-1.39093	0.0416229
72 hpi	MtrunA17_Chr1g0149481	MtnsLTP70	non-specific Lipid Transfer Protein	-1.46452	0.00666395
24 hpi	MtrunA17_Chr1g0161771	N/A	Putative Extensin domain-containing protein	3.03169	0.0346805
72 hpi	MtrunA17_Chr1g0161771	N/A	Putative Extensin domain-containing protein	3.01236	0.0072622
48 hpi	MtrunA17_Chr1g0187841	N/A	Putative nepenthesin	2.31366	0.0116204
72 hpi	MtrunA17_Chr1g0187841	N/A	Putative nepenthesin	3.78498	9.82951e-07
24 hpi	MtrunA17_Chr1g0195811	N/A	Putative glutathione transferase	-2.90087	0.00619107
72 hpi	MtrunA17_Chr1g0195811	N/A	Putative glutathione transferase	2.61901	0.00114794
24 hpi	MtrunA17_Chr1g0196661	N/A	Putative glutathione transferase	-2.45694	0.00776713
72 hpi	MtrunA17_Chr1g0196661	N/A	Putative glutathione transferase	2.34696	0.00095216
24 hpi	MtrunA17_Chr1g0197891	MtCYP76X2	Cytochrome P450 monooxygenase	5.97893	0.00261109
48 hpi	MtrunA17_Chr1g0197891	MtCYP76X2	Cytochrome P450 monooxygenase	6.63646	0.0116204
72 hpi	MtrunA17_Chr1g0197891	MtCYP76X2	Cytochrome P450 monooxygenase	7.86508	3.28086e-05
48 hpi	MtrunA17_Chr1g0199111	N/A	putative protein	5.63037	0.0141942
72 hpi	MtrunA17_Chr1g0199111	N/A	putative protein	6.86082	2.37934e-05
24 hpi	MtrunA17_Chr1g0200301	N/A	putative protein	2.83543	0.0181942
72 hpi	MtrunA17_Chr1g0200301	N/A	putative protein	-2.44698	0.0360903
24 hpi	MtrunA17_Chr1g0209861	MtCOLk	constans-like (zinc finger protein)	1.76321	0.0113282
72 hpi	MtrunA17_Chr1g0209861	MtCOLk	constans-like (zinc finger protein)	-1.25126	0.0153781
24 hpi	MtrunA17_Chr1g0211941	MtTCP21	TEOSINTE BRANCHED1 (TB1), CYCLOIDEA (CYC), PROLIFERATING CELL FACTORS 1&2 (PCF1 & 2) family	1.10447	0.0276356
72 hpi	MtrunA17_Chr1g0211941	MtTCP21	TEOSINTE BRANCHED1 (TB1), CYCLOIDEA (CYC), PROLIFERATING CELL FACTORS 1&2 (PCF1 & 2) family	-1.13849	0.00431747
24 hpi	MtrunA17_Chr2g0286051	N/A	Putative Galactose-binding-like domain superfamily	2.35375	0.0397935
72 hpi	MtrunA17_Chr2g0286051	N/A	Putative Galactose-binding-like domain superfamily	-4.11317	0.000408463
24 hpi	MtrunA17_Chr2g0306781	N/A	Putative very-long-chain 3-oxoacyl-CoA synthase	1.44056	0.00407686
72 hpi	MtrunA17_Chr2g0306781	N/A	Putative very-long-chain 3-oxoacyl-CoA synthase	2.02266	6.25394e-06
24 hpi	MtrunA17_Chr2g0308381	AtCOBRA-like	COBRA-like (cell expansion protein)	1.79709	0.0250443
72 hpi	MtrunA17_Chr2g0308381	AtCOBRA-like	COBRA-like (cell expansion protein)	-1.57688	0.0102408
24 hpi	MtrunA17_Chr2g0317871	N/A	Putative CBS domain-containing protein	2.27447	0.00168733
72 hpi	MtrunA17_Chr2g0317871	N/A	Putative CBS domain-containing protein	1.54059	0.00196481
24 hpi	MtrunA17_Chr2g0319731	N/A	Putative anthocyanidin 3-O-glucoside 2''-O-glucosyltransferase	4.1991	0.0110661
72 hpi	MtrunA17_Chr2g0319731	N/A	Putative anthocyanidin 3-O-glucoside 2''-O-glucosyltransferase	1.68524	0.0182945
24 hpi	MtrunA17_Chr2g0320071	MtPrx57	peroxidase 57	2.94656	0.0460011
72 hpi	MtrunA17_Chr2g0320071	MtPrx57	peroxidase 57	4.76547	0.00154777
24 hpi	MtrunA17_Chr2g0324891	N/A	Putative transcription factor MYB-HB-like family	-1.23419	0.0242855
72 hpi	MtrunA17_Chr2g0324891	N/A	Putative transcription factor MYB-HB-like family	-1.16687	0.00601791
24 hpi	MtrunA17_Chr2g0328531	N/A	Putative transcription factor C2H2 family	1.73286	0.00186819
72 hpi	MtrunA17_Chr2g0328531	N/A	Putative transcription factor C2H2 family	1.32489	0.00123121
24 hpi	MtrunA17_Chr2g0330291	MtBGAL8	beta-galactosidase 8	1.47826	0.0369866
72 hpi	MtrunA17_Chr2g0330291	MtBGAL8	beta-galactosidase 8	-1.08084	0.0454904
24 hpi	MtrunA17_Chr2g0331871	N/A	Putative transcription factor OFP family	1.55823	0.0388965
72 hpi	MtrunA17_Chr2g0331871	N/A	Putative transcription factor OFP family	1.73085	0.00435346
24 hpi	MtrunA17_Chr2g0332221	MtABCG11	ATP-binding cassette (ABC) transporter type G (XM_003597770)	1.90713	0.0448275
72 hpi	MtrunA17_Chr2g0332221	MtABCG11	ATP-binding cassette (ABC) transporter type G (XM_003597770)	3.91179	2.34829e-05
24 hpi	MtrunA17_Chr3g0081941	N/A	Putative AAA+ ATPase domain, P-loop containing nucleoside triphosphate hydrolase	-1.39774	0.0405535
72 hpi	MtrunA17_Chr3g0081941	N/A	Putative AAA+ ATPase domain, P-loop containing nucleoside triphosphate hydrolase	-1.24346	0.017674
24 hpi	MtrunA17_Chr3g0082181	N/A	putative protein	2.69613	0.0403787
72 hpi	MtrunA17_Chr3g0082181	N/A	putative protein	4.47455	0.000328451
24 hpi	MtrunA17_Chr3g0110121	MtPUB22	Plant U-box protein 22	1.14735	0.0071612
72 hpi	MtrunA17_Chr3g0110121	MtPUB22	Plant U-box protein 22	1.58171	1.97036e-05
24 hpi	MtrunA17_Chr3g0113651	N/A	Putative transcription factor C3H family	1.77233	0.0260856
72 hpi	MtrunA17_Chr3g0113651	N/A	Putative transcription factor C3H family	2.85834	5.8062e-05
24 hpi	MtrunA17_Chr3g0118971	N/A	Putative glucan 1,3-beta-glucosidase	2.43089	0.000625542
72 hpi	MtrunA17_Chr3g0118971	N/A	Putative glucan 1,3-beta-glucosidase	1.14176	0.00996295
24 hpi	MtrunA17_Chr3g0121001	N/A	Putative 6'-deoxychalcone synthase	1.30955	0.0419311
72 hpi	MtrunA17_Chr3g0121001	N/A	Putative 6'-deoxychalcone synthase	1.94431	0.000355796
24 hpi	MtrunA17_Chr3g0121531	MtCHS-1B	Chalcone synthase 1B	4.12855	0.0113032
72 hpi	MtrunA17_Chr3g0121531	MtCHS-1B	Chalcone synthase 1B	7.0069	8.53549e-06
24 hpi	MtrunA17_Chr3g0121541	MtCHS-1A	Chalcone synthase 1A	6.93566	0.0138086
48 hpi	MtrunA17_Chr3g0121541	MtCHS-1A	Chalcone synthase 1A	8.37514	0.0126493
72 hpi	MtrunA17_Chr3g0121541	MtCHS-1A	Chalcone synthase 1A	10.3432	1.30962e-05
24 hpi	MtrunA17_Chr3g0121861	N/A	Putative adenosylhomocysteinase	1.07683	0.0260856
72 hpi	MtrunA17_Chr3g0121861	N/A	Putative adenosylhomocysteinase	1.8293	2.6078e-05
24 hpi	MtrunA17_Chr3g0121991	MtUGT75L6	Putative crocetin glucosyltransferase	-3.75074	0.0199846
72 hpi	MtrunA17_Chr3g0121991	MtUGT75L6	Putative crocetin glucosyltransferase	3.17173	0.006361
24 hpi	MtrunA17_Chr3g0122971	N/A	Putative glyceraldehyde-3-phosphate dehydrogenase (phosphorylating)	1.09508	0.0194947
72 hpi	MtrunA17_Chr3g0122971	N/A	Putative glyceraldehyde-3-phosphate dehydrogenase (phosphorylating)	1.12184	0.00212121
24 hpi	MtrunA17_Chr3g0127611	N/A	Putative polygalacturonate 4-alpha-galacturonosyltransferase	2.13353	0.0117722
72 hpi	MtrunA17_Chr3g0127611	N/A	Putative polygalacturonate 4-alpha-galacturonosyltransferase	-1.78379	0.00331662
24 hpi	MtrunA17_Chr3g0128631	N/A	Putative probable zinc-ribbon domain, plant, protein enhanced disease resistance 4	2.25515	0.00622847
72 hpi	MtrunA17_Chr3g0128631	N/A	Putative probable zinc-ribbon domain, plant, protein enhanced disease resistance 4	1.25085	0.0306779
24 hpi	MtrunA17_Chr3g0130281	MtPUB27	Plant U-box protein 27	1.8792	0.0234524
72 hpi	MtrunA17_Chr3g0130281	MtPUB27	Plant U-box protein 27	1.28038	0.038691
24 hpi	MtrunA17_Chr3g0132161	N/A	Putative MFS transporter superfamily	-1.45725	0.0136458
72 hpi	MtrunA17_Chr3g0132161	N/A	Putative MFS transporter superfamily	1.51309	0.00103861
24 hpi	MtrunA17_Chr3g0137141	N/A	putative protein	1.2415	0.0183818
72 hpi	MtrunA17_Chr3g0137141	N/A	putative protein	2.26081	5.22542e-06
24 hpi	MtrunA17_Chr3g0137381	N/A	Putative calcium uptake protein 1/2/3	2.95164	0.0460924
72 hpi	MtrunA17_Chr3g0137381	N/A	Putative calcium uptake protein 1/2/3	2.45227	0.0225172
24 hpi	MtrunA17_Chr4g0000461	Mt4CL-3	4-coumarate--CoA ligase	4.13069	0.00922968
72 hpi	MtrunA17_Chr4g0000461	Mt4CL-3	4-coumarate--CoA ligase	3.16268	0.00332958
24 hpi	MtrunA17_Chr4g0004441	N/A	putative protein	1.74469	0.0124647
72 hpi	MtrunA17_Chr4g0004441	N/A	putative protein	1.47486	0.004987
24 hpi	MtrunA17_Chr4g0013491	N/A	Putative protein kinase RLK-Pelle-LRR-XII-1 family	-1.21142	0.0346805
72 hpi	MtrunA17_Chr4g0013491	N/A	Putative protein kinase RLK-Pelle-LRR-XII-1 family	-2.19891	5.21197e-05
24 hpi	MtrunA17_Chr4g0025201	MtCESA-like	Putative cellulose synthase (UDP-forming)	-2.36025	0.0353174
72 hpi	MtrunA17_Chr4g0025201	MtCESA-like	Putative cellulose synthase (UDP-forming)	-1.81423	0.0357432
24 hpi	MtrunA17_Chr4g0033401	N/A	Putative beta-glucosidase	2.75997	0.0431341
72 hpi	MtrunA17_Chr4g0033401	N/A	Putative beta-glucosidase	2.35071	0.0177579
24 hpi	MtrunA17_Chr4g0037221	N/A	Putative tripeptidyl-peptidase II	1.65837	0.00645296
72 hpi	MtrunA17_Chr4g0037221	N/A	Putative tripeptidyl-peptidase II	-1.2998	0.00520079
24 hpi	MtrunA17_Chr4g0037811	N/A	Putative delta(24)-sterol reductase	1.03227	0.0354444
72 hpi	MtrunA17_Chr4g0037811	N/A	Putative delta(24)-sterol reductase	-1.2456	0.00173313
24 hpi	MtrunA17_Chr4g0044581	N/A	Putative caffeoyl-CoA O-methyltransferase	1.31711	0.0412561
72 hpi	MtrunA17_Chr4g0044581	N/A	Putative caffeoyl-CoA O-methyltransferase	2.61181	1.71597e-05
24 hpi	MtrunA17_Chr4g0050141	N/A	Putative classical arabinogalactan protein	2.40208	0.00270328
72 hpi	MtrunA17_Chr4g0050141	N/A	Putative classical arabinogalactan protein	1.94654	0.000791532
48 hpi	MtrunA17_Chr4g0051421	N/A	Putative tetrahydroberberine oxidase	6.39633	0.0116204
72 hpi	MtrunA17_Chr4g0051421	N/A	Putative tetrahydroberberine oxidase	10.2089	6.82906e-06
24 hpi	MtrunA17_Chr4g0051701	N/A	Putative stress up-regulated Nod 19	-2.58615	0.0167676
72 hpi	MtrunA17_Chr4g0051701	N/A	Putative stress up-regulated Nod 19	1.6861	0.0264096
24 hpi	MtrunA17_Chr4g0051731	N/A	Putative stress up-regulated Nod 19	-1.08677	0.00407686
72 hpi	MtrunA17_Chr4g0051731	N/A	Putative stress up-regulated Nod 19	1.25469	5.87101e-05
24 hpi	MtrunA17_Chr4g0051881	N/A	Putative transcription factor WRKY family	2.06359	0.0486107
72 hpi	MtrunA17_Chr4g0051881	N/A	Putative transcription factor WRKY family	2.73229	0.00078196
48 hpi	MtrunA17_Chr4g0052861	MtCYP81E7	Isoflavone 2'-hydroxylase|Cytochrome P450 monooxygenase	3.62901	1.02832e-05
72 hpi	MtrunA17_Chr4g0052861	MtCYP81E7	Isoflavone 2'-hydroxylase|Cytochrome P450 monooxygenase	4.77069	2.62558e-08
24 hpi	MtrunA17_Chr4g0053961	MtHAG20	Histone acetyltransferase of the GNAT family	1.21183	0.0448275
72 hpi	MtrunA17_Chr4g0053961	MtHAG20	Histone acetyltransferase of the GNAT family	-1.86286	0.000416716
24 hpi	MtrunA17_Chr4g0054291	N/A	Putative transcription factor bZIP family	2.39617	0.0183818
72 hpi	MtrunA17_Chr4g0054291	N/A	Putative transcription factor bZIP family	1.4374	0.0181294
24 hpi	MtrunA17_Chr4g0063251	N/A	Putative protein kinase RLK-Pelle-SD-2b family	2.92084	0.0418062
72 hpi	MtrunA17_Chr4g0063251	N/A	Putative protein kinase RLK-Pelle-SD-2b family	2.2269	0.0360903
24 hpi	MtrunA17_Chr4g0071041	N/A	Putative IQ domain-containing protein IQM	1.00385	0.0385272
72 hpi	MtrunA17_Chr4g0071041	N/A	Putative IQ domain-containing protein IQM	2.0166	1.23392e-05
24 hpi	MtrunA17_Chr5g0394621	MtHAG24	Histone acetyltransferase of the GNAT family	1.97211	0.0289966
72 hpi	MtrunA17_Chr5g0394621	MtHAG24	Histone acetyltransferase of the GNAT family	3.3671	4.49374e-05
24 hpi	MtrunA17_Chr5g0395591	MtCHS-5	Chalcone synthase 4	3.6297	0.0183818
72 hpi	MtrunA17_Chr5g0395591	MtCHS-5	Chalcone synthase 4	6.92314	7.56737e-06
24 hpi	MtrunA17_Chr5g0401681	MtCYP81E7-like|MtCYP81E8v2	Isoflavone 2'-hydroxylase-like|Cytochrome P450 monooxygenase	-1.39645	0.0394331
72 hpi	MtrunA17_Chr5g0401681	MtCYP81E7-like|MtCYP81E8v2	Isoflavone 2'-hydroxylase-like|Cytochrome P450 monooxygenase	1.86708	0.000819028
24 hpi	MtrunA17_Chr5g0402291	N/A	Putative transcription factor HSF-type-DNA-binding family	1.60767	0.0225944
72 hpi	MtrunA17_Chr5g0402291	N/A	Putative transcription factor HSF-type-DNA-binding family	2.43394	6.0359e-05
48 hpi	MtrunA17_Chr5g0404511	MtIFR	isoflavone reductase	4.0268	0.00761524
72 hpi	MtrunA17_Chr5g0404511	MtIFR	isoflavone reductase	5.67388	1.50658e-06
24 hpi	MtrunA17_Chr5g0412541	MtMATE15	multidrug and toxic compound extrusion family	-1.52723	0.000625542
72 hpi	MtrunA17_Chr5g0412541	MtMATE15	multidrug and toxic compound extrusion family	1.20139	0.000207059
24 hpi	MtrunA17_Chr5g0415641	N/A	Putative TIR domain-containing protein	1.56446	0.0200852
72 hpi	MtrunA17_Chr5g0415641	N/A	Putative TIR domain-containing protein	2.2591	7.9122e-05
24 hpi	MtrunA17_Chr5g0418841	N/A	Putative UDP-glucose 6-dehydrogenase	2.05204	0.00851147
72 hpi	MtrunA17_Chr5g0418841	N/A	Putative UDP-glucose 6-dehydrogenase	1.11778	0.0407337
48 hpi	MtrunA17_Chr5g0426501	N/A	Putative 3-deoxy-7-phosphoheptulonate synthase	1.16178	0.0435452
72 hpi	MtrunA17_Chr5g0426501	N/A	Putative 3-deoxy-7-phosphoheptulonate synthase	2.70424	6.98605e-08
24 hpi	MtrunA17_Chr5g0435341	N/A	Putative leucine-rich repeat domain superfamily	3.23162	0.0234524
72 hpi	MtrunA17_Chr5g0435341	N/A	Putative leucine-rich repeat domain superfamily	2.39469	0.0142581
24 hpi	MtrunA17_Chr5g0440211	N/A	Putative protein kinase RLK-Pelle-LRR-XI-1 family	1.49968	0.00807621
72 hpi	MtrunA17_Chr5g0440211	N/A	Putative protein kinase RLK-Pelle-LRR-XI-1 family	-1.25383	0.00322942
48 hpi	MtrunA17_Chr5g0447951	N/A	Putative 6'-deoxychalcone synthase	2.20087	0.0490075
72 hpi	MtrunA17_Chr5g0447951	N/A	Putative 6'-deoxychalcone synthase	3.90065	2.47097e-06
24 hpi	MtrunA17_Chr6g0460731	MtCDFd1_13	CYCLING DOF FACTOR	3.76715	0.0242932
72 hpi	MtrunA17_Chr6g0460731	MtCDFd1_13	CYCLING DOF FACTOR	1.85495	0.0116618
24 hpi	MtrunA17_Chr6g0461461	N/A	Putative glutamate dehydrogenase	-1.11346	0.0447503
72 hpi	MtrunA17_Chr6g0461461	N/A	Putative glutamate dehydrogenase	1.50531	0.000948392
24 hpi	MtrunA17_Chr6g0461731	N/A	Putative xyloglucan:xyloglucosyl transferase	1.33011	0.0346805
72 hpi	MtrunA17_Chr6g0461731	N/A	Putative xyloglucan:xyloglucosyl transferase	-1.00612	0.0443401
48 hpi	MtrunA17_Chr6g0462711	N/A	Putative Heat shock protein 70 family	5.35337	0.0181446
72 hpi	MtrunA17_Chr6g0462711	N/A	Putative Heat shock protein 70 family	4.12079	0.000270345
24 hpi	MtrunA17_Chr6g0469201	N/A	Putative Heat shock protein Hsp90 family	2.62966	0.0452867
72 hpi	MtrunA17_Chr6g0469201	N/A	Putative Heat shock protein Hsp90 family	2.92467	0.00161983
24 hpi	MtrunA17_Chr6g0478081	MtADH6	Putative alcohol dehydrogenase	2.1975	0.0110661
48 hpi	MtrunA17_Chr6g0478081	MtADH6	Putative alcohol dehydrogenase	2.39873	0.0407036
72 hpi	MtrunA17_Chr6g0478081	MtADH6	Putative alcohol dehydrogenase	3.69237	4.05996e-06
24 hpi	MtrunA17_Chr6g0479671	N/A	Putative disease resistance protein	1.84059	0.0197333
72 hpi	MtrunA17_Chr6g0479671	N/A	Putative disease resistance protein	1.40754	0.0130256
24 hpi	MtrunA17_Chr6g0480321	N/A	Putative disease resistance protein	2.35804	0.00745202
72 hpi	MtrunA17_Chr6g0480321	N/A	Putative disease resistance protein	-1.13442	0.047525
24 hpi	MtrunA17_Chr6g0480981	N/A	Putative disease resistance protein	2.28922	0.00347454
72 hpi	MtrunA17_Chr6g0480981	N/A	Putative disease resistance protein	1.9888	0.000753041
24 hpi	MtrunA17_Chr7g0222901	N/A	Putative leucine-rich repeat-containing, plant-type, leucine-rich repeat domain superfamily	1.58981	0.0468633
72 hpi	MtrunA17_Chr7g0222901	N/A	Putative leucine-rich repeat-containing, plant-type, leucine-rich repeat domain superfamily	3.2076	2.26882e-05
24 hpi	MtrunA17_Chr7g0222921	N/A	Putative leucine-rich repeat-containing, plant-type, leucine-rich repeat domain superfamily	3.00693	0.00769085
72 hpi	MtrunA17_Chr7g0222921	N/A	Putative leucine-rich repeat-containing, plant-type, leucine-rich repeat domain superfamily	3.09141	0.000396209
24 hpi	MtrunA17_Chr7g0223181	N/A	Putative Heat shock protein 70 family	1.16152	0.0205633
72 hpi	MtrunA17_Chr7g0223181	N/A	Putative Heat shock protein 70 family	2.21142	2.62738e-06
24 hpi	MtrunA17_Chr7g0240641	N/A	Putative glutathione transferase	2.31628	0.033163
72 hpi	MtrunA17_Chr7g0240641	N/A	Putative glutathione transferase	2.10652	0.00894648
48 hpi	MtrunA17_Chr7g0240991	MtLAC7	Putative laccase	3.16649	0.0233044
72 hpi	MtrunA17_Chr7g0240991	MtLAC7	Putative laccase	5.27057	2.52486e-06
24 hpi	MtrunA17_Chr7g0245371	MtCML39|MtCML42	Calmodulin-like 39|Calmodulin-like 42	2.13188	0.021053
72 hpi	MtrunA17_Chr7g0245371	MtCML39|MtCML42	Calmodulin-like 39|Calmodulin-like 42	4.28977	4.85653e-06
48 hpi	MtrunA17_Chr7g0250411	N/A	Putative tripeptidyl-peptidase II	6.8426	0.0116204
72 hpi	MtrunA17_Chr7g0250411	N/A	Putative tripeptidyl-peptidase II	8.22132	2.22426e-05
24 hpi	MtrunA17_Chr7g0255531	N/A	Putative cytochrome P450	1.26643	0.00347454
72 hpi	MtrunA17_Chr7g0255531	N/A	Putative cytochrome P450	1.8952	2.83994e-06
24 hpi	MtrunA17_Chr7g0257361	N/A	Putative transcription factor AP2-EREBP family	1.08034	0.0195877
72 hpi	MtrunA17_Chr7g0257361	N/A	Putative transcription factor AP2-EREBP family	-1.57604	8.6676e-05
24 hpi	MtrunA17_Chr7g0257781	N/A	Putative guanylate kinase	1.08942	0.0166213
72 hpi	MtrunA17_Chr7g0257781	N/A	Putative guanylate kinase	2.054	2.8964e-06
24 hpi	MtrunA17_Chr7g0259101	N/A	Putative dirigent protein	4.03281	0.0307953
72 hpi	MtrunA17_Chr7g0259101	N/A	Putative dirigent protein	5.85967	0.000299099
24 hpi	MtrunA17_Chr7g0263131	MtZAT11	Putative transcription factor C2H2 family	2.57522	0.0166213
72 hpi	MtrunA17_Chr7g0263131	MtZAT11	Putative transcription factor C2H2 family	2.58566	0.00129839
24 hpi	MtrunA17_Chr7g0264351	N/A	Putative phenylalanine ammonia-lyase	2.6327	0.0212089
72 hpi	MtrunA17_Chr7g0264351	N/A	Putative phenylalanine ammonia-lyase	5.2407	7.83595e-06
24 hpi	MtrunA17_Chr7g0269511	N/A	Putative pectinesterase	2.29074	0.0376966
72 hpi	MtrunA17_Chr7g0269511	N/A	Putative pectinesterase	4.05036	7.34268e-05
24 hpi	MtrunA17_Chr7g0274391	N/A	Putative F-box domain-containing protein	1.01566	0.0336623
72 hpi	MtrunA17_Chr7g0274391	N/A	Putative F-box domain-containing protein	-1.04939	0.00509303
24 hpi	MtrunA17_Chr8g0338731	N/A	Putative DOMON domain-containing protein	1.77533	0.0411703
72 hpi	MtrunA17_Chr8g0338731	N/A	Putative DOMON domain-containing protein	1.75146	0.00783904
48 hpi	MtrunA17_Chr8g0346561	MtMYB041	Myeloblastosis (MYB) transcription factor 41	2.91994	0.0116204
72 hpi	MtrunA17_Chr8g0346561	MtMYB041	Myeloblastosis (MYB) transcription factor 41	4.06379	2.89913e-06
48 hpi	MtrunA17_Chr8g0354431	N/A	Putative protein kinase RLK-Pelle-DLSV family	5.11592	0.0116204
72 hpi	MtrunA17_Chr8g0354431	N/A	Putative protein kinase RLK-Pelle-DLSV family	7.33558	1.50658e-06
24 hpi	MtrunA17_Chr8g0366751	N/A	Putative transcription factor bHLH family	1.70066	0.00398767
72 hpi	MtrunA17_Chr8g0366751	N/A	Putative transcription factor bHLH family	1.00371	0.0173232
24 hpi	MtrunA17_Chr8g0376961	N/A	Putative ABC-type xenobiotic transporter	1.60777	0.0485091
72 hpi	MtrunA17_Chr8g0376961	N/A	Putative ABC-type xenobiotic transporter	1.71169	0.00721252
24 hpi	MtrunA17_Chr8g0386691	N/A	Putative poly(A)-specific ribonuclease	1.54955	0.00937813
72 hpi	MtrunA17_Chr8g0386691	N/A	Putative poly(A)-specific ribonuclease	2.08647	5.23273e-05
24 hpi	MtrunA17_Chr8g0386781	N/A	Putative purine-nucleoside phosphorylase	1.67735	0.0298379
72 hpi	MtrunA17_Chr8g0386781	N/A	Putative purine-nucleoside phosphorylase	-2.10031	0.0150347
24 hpi	MtrunA17_Chr8g0387981	N/A	Putative transcription factor WRKY family	2.53266	0.00622847
72 hpi	MtrunA17_Chr8g0387981	N/A	Putative transcription factor WRKY family	2.12458	0.00187958

## Sheet: Table S6
Table S6. Shared DEGs in the resistant and susceptible genotype.
Gene ID	Gene abbreviation	Function	Comparison (A17)	log2FC (A17)	Comparison (HM078)	log2FC (HM078)
MtrunA17_Chr7g0276531	N/A	Putative RNA-binding protein ARP1	Susceptible inoculated vs mock 24 hpi	7.69672	Resistant inoculated vs mock 72 hpi	7.10069
MtrunA17_Chr1g0205731	N/A	Putative GTPase activating protein homolog 4	Susceptible inoculated vs mock 72 hpi	3.18018	Resistant inoculated vs mock 72 hpi	5.855
MtrunA17_Chr6g0463501	MtEXT3-like	Putative Extensin domain-containing protein	Susceptible inoculated vs mock 72 hpi	7.12494	Resistant inoculated vs mock 72 hpi	5.69624
MtrunA17_Chr7g0263131	MtZAT11	Putative transcription factor C2H2 family	Susceptible inoculated vs mock 72 hpi	2.58566	Resistant inoculated vs mock 72 hpi	5.18873
MtrunA17_Chr7g0263131	MtZAT11	Putative transcription factor C2H2 family	Susceptible inoculated vs mock 24 hpi	2.57522	Resistant inoculated vs mock 72 hpi	5.18873
MtrunA17_Chr5g0415741	N/A	Putative monodehydroascorbate reductase (NADH)	Susceptible inoculated vs mock 72 hpi	3.92408	Resistant inoculated vs mock 72 hpi	5.08778
MtrunA17_Chr6g0451981	N/A	Putative polygalacturonate 4-alpha-galacturonosyltransferase	Susceptible inoculated vs mock 72 hpi	2.69815	Resistant inoculated vs mock 72 hpi	3.89042
MtrunA17_Chr2g0321761	N/A	putative protein	Susceptible inoculated vs mock 72 hpi	2.81161	Resistant inoculated vs mock 72 hpi	3.71843
MtrunA17_Chr4g0058581	N/A	Putative rossmann-like alpha/beta/alpha sandwich protein	Susceptible inoculated vs mock 72 hpi	-1.49228	Resistant inoculated vs mock 24 hpi	3.5029
MtrunA17_Chr4g0046331	MtCYP93C19	Cytochrome P450 monooxygenase	Susceptible inoculated vs mock 72 hpi	4.71346	Resistant inoculated vs mock 72 hpi	3.28161
MtrunA17_Chr4g0070891	N/A	Putative harbinger transposase-derived nuclease domain, nuclease HARBI1	Susceptible inoculated vs mock 24 hpi	3.22529	Resistant inoculated vs mock 72 hpi	3.05276
MtrunA17_Chr3g0128631	N/A	Putative probable zinc-ribbon domain, plant, protein enhanced disease resistance 4	Susceptible inoculated vs mock 24 hpi	2.25515	Resistant inoculated vs mock 72 hpi	2.53387
MtrunA17_Chr3g0128631	N/A	Putative probable zinc-ribbon domain, plant, protein enhanced disease resistance 4	Susceptible inoculated vs mock 72 hpi	1.25085	Resistant inoculated vs mock 72 hpi	2.53387
MtrunA17_Chr3g0145261	N/A	Putative cellulase	Susceptible inoculated vs mock 72 hpi	-1.28305	Resistant inoculated vs mock 48 hpi	2.53001
MtrunA17_Chr4g0048711	N/A	Putative protein kinase RLK-Pelle-DLSV family	Susceptible inoculated vs mock 72 hpi	2.52773	Resistant inoculated vs mock 72 hpi	2.5043
MtrunA17_Chr3g0113891	N/A	Putative transcription factor AS2-LOB family	Susceptible inoculated vs mock 24 hpi	1.95451	Resistant inoculated vs mock 72 hpi	2.45669
MtrunA17_Chr8g0356301	N/A	Putative DNA-3-methyladenine glycosylase I	Susceptible inoculated vs mock 24 hpi	2.31188	Resistant inoculated vs mock 72 hpi	2.4483
MtrunA17_Chr4g0050141	N/A	Putative classical arabinogalactan protein	Susceptible inoculated vs mock 24 hpi	2.40208	Resistant inoculated vs mock 48 hpi	-1.98
MtrunA17_Chr4g0050141	N/A	Putative classical arabinogalactan protein	Susceptible inoculated vs mock 72 hpi	1.94654	Resistant inoculated vs mock 72 hpi	2.42123
MtrunA17_Chr3g0116001	N/A	Putative protein EXORDIUM	Susceptible inoculated vs mock 24 hpi	2.10729	Resistant inoculated vs mock 72 hpi	2.35646
MtrunA17_Chr2g0330291	MtBGAL8	beta-galactosidase 8	Susceptible inoculated vs mock 24 hpi	1.47826	Resistant inoculated vs mock 72 hpi	2.34762
MtrunA17_Chr2g0330291	MtBGAL8	beta-galactosidase 8	Susceptible inoculated vs mock 72 hpi	-1.08084	Resistant inoculated vs mock 72 hpi	2.34762
MtrunA17_Chr6g0471441	N/A	Putative protein xylosyltransferase	Susceptible inoculated vs mock 72 hpi	2.8633	Resistant inoculated vs mock 72 hpi	2.26933
MtrunA17_Chr7g0253501	N/A	Putative shikimate O-hydroxycinnamoyltransferase	Susceptible inoculated vs mock 72 hpi	1.51079	Resistant inoculated vs mock 72 hpi	2.2524
MtrunA17_Chr8g0382191	MtCAMTA7	Calmodulin-binding transcription activator 7	Susceptible inoculated vs mock 24 hpi	1.60332	Resistant inoculated vs mock 72 hpi	2.2442
MtrunA17_Chr8g0345601	N/A	Putative calcineurin-like phosphoesterase domain, ApaH type, phosphoesterase	Susceptible inoculated vs mock 72 hpi	2.12905	Resistant inoculated vs mock 72 hpi	2.21299
MtrunA17_Chr2g0279271	N/A	Putative Caspase-like domain superfamily	Susceptible inoculated vs mock 72 hpi	1.81989	Resistant inoculated vs mock 72 hpi	2.19095
MtrunA17_Chr8g0362151	N/A	Putative transcription factor Homobox-WOX family	Susceptible inoculated vs mock 24 hpi	1.76193	Resistant inoculated vs mock 72 hpi	2.11702
MtrunA17_Chr3g0088011	N/A	putative protein	Susceptible inoculated vs mock 24 hpi	3.67049	Resistant inoculated vs mock 72 hpi	2.07661
MtrunA17_Chr5g0443561	MtSTR10-like	Putative strictosidine synthase transcription factor WD40-like family	Susceptible inoculated vs mock 72 hpi	-1.64992	Resistant inoculated vs mock 48 hpi	2.02297
MtrunA17_Chr2g0318861	N/A	Putative calcium-binding protein KIC/PBP1/KRP1	Susceptible inoculated vs mock 72 hpi	1.02594	Resistant inoculated vs mock 72 hpi	1.9113
MtrunA17_Chr8g0381611	N/A	putative protein	Susceptible inoculated vs mock 72 hpi	1.37204	Resistant inoculated vs mock 72 hpi	1.89282
MtrunA17_Chr1g0208621	N/A	Putative PADRE domain-containing protein	Susceptible inoculated vs mock 24 hpi	1.66231	Resistant inoculated vs mock 72 hpi	1.85434
MtrunA17_Chr5g0402831	N/A	Putative L-ascorbate oxidase	Susceptible inoculated vs mock 24 hpi	1.69379	Resistant inoculated vs mock 72 hpi	1.85219
MtrunA17_Chr3g0096261	N/A	Putative 1,3-beta-glucan synthase	Susceptible inoculated vs mock 24 hpi	1.50845	Resistant inoculated vs mock 72 hpi	1.76706
MtrunA17_Chr5g0413521	N/A	putative protein	Susceptible inoculated vs mock 72 hpi	2.51575	Resistant inoculated vs mock 72 hpi	1.67207
MtrunA17_Chr2g0294231	N/A	Putative transcription factor WRKY family	Susceptible inoculated vs mock 72 hpi	1.6246	Resistant inoculated vs mock 72 hpi	1.60384
MtrunA17_Chr4g0068501	N/A	Putative EF-hand domain-containing protein	Susceptible inoculated vs mock 72 hpi	1.65611	Resistant inoculated vs mock 72 hpi	1.59984
MtrunA17_Chr7g0252631	N/A	Putative xyloglucan:xyloglucosyl transferase	Susceptible inoculated vs mock 24 hpi	1.71959	Resistant inoculated vs mock 72 hpi	1.56091
MtrunA17_Chr2g0309291	N/A	Putative myosin ATPase	Susceptible inoculated vs mock 24 hpi	1.2273	Resistant inoculated vs mock 72 hpi	1.53132
MtrunA17_Chr1g0158251	N/A	Putative protein kinase RLK-Pelle-WAK family	Susceptible inoculated vs mock 72 hpi	1.44573	Resistant inoculated vs mock 72 hpi	1.53051
MtrunA17_Chr1g0183131	N/A	Putative oxidoreductase	Susceptible inoculated vs mock 72 hpi	1.02273	Resistant inoculated vs mock 48 hpi	1.35223
MtrunA17_Chr1g0178531	N/A	Putative calcium/calmodulin-dependent protein kinase	Susceptible inoculated vs mock 72 hpi	3.3373	Resistant inoculated vs mock 72 hpi	1.33926
MtrunA17_Chr8g0341671	N/A	Putative transcription factor C2C2-Dof family	Susceptible inoculated vs mock 72 hpi	1.17261	Resistant inoculated vs mock 72 hpi	1.30776
MtrunA17_Chr4g0076441	N/A	Putative CRAL-TRIO lipid binding domain, CRAL/TRIO domain superfamily	Susceptible inoculated vs mock 72 hpi	1.98663	Resistant inoculated vs mock 72 hpi	1.24364
MtrunA17_Chr6g0468971	N/A	Putative F-box domain, kelch-type beta propeller, F-box-like domain superfamily	Susceptible inoculated vs mock 72 hpi	1.0181	Resistant inoculated vs mock 72 hpi	1.23643
MtrunA17_Chr7g0223311	N/A	Putative transcription factor C2C2-Dof family	Susceptible inoculated vs mock 24 hpi	1.4275	Resistant inoculated vs mock 72 hpi	1.20966
MtrunA17_Chr4g0008451	N/A	Putative GDP-fucose protein O-fucosyltransferase	Susceptible inoculated vs mock 72 hpi	1.50183	Resistant inoculated vs mock 72 hpi	1.1967
MtrunA17_Chr8g0345631	N/A	Putative chlorophyll A-B binding protein	Susceptible inoculated vs mock 72 hpi	-2.02374	Resistant inoculated vs mock 48 hpi	-1.00856
MtrunA17_Chr5g0445481	N/A	putative protein	Susceptible inoculated vs mock 72 hpi	-1.57388	Resistant inoculated vs mock 72 hpi	-1.08574
MtrunA17_Chr4g0063561	N/A	Putative mitochondrial carrier protein	Susceptible inoculated vs mock 72 hpi	-1.24053	Resistant inoculated vs mock 72 hpi	-1.10813
MtrunA17_Chr4g0072641	N/A	Putative xyloglucan:xyloglucosyl transferase	Susceptible inoculated vs mock 24 hpi	1.65631	Resistant inoculated vs mock 72 hpi	-1.48039
MtrunA17_Chr7g0218821	N/A	Putative trans-zeatin O-beta-D-glucosyltransferase	Susceptible inoculated vs mock 72 hpi	1.39996	Resistant inoculated vs mock 24 hpi	-1.51585
MtrunA17_Chr2g0295801	N/A	Putative transcription factor WD40-like family	Susceptible inoculated vs mock 72 hpi	-1.83163	Resistant inoculated vs mock 72 hpi	-1.57278
MtrunA17_Chr1g0176441	N/A	Putative AAA+ ATPase domain, ABC-2 type transporter, ABC transporter	Susceptible inoculated vs mock 72 hpi	-1.50916	Resistant inoculated vs mock 72 hpi	-1.63511
MtrunA17_Chr8g0354891	N/A	Putative major facilitator superfamily, MFS transporter superfamily	Susceptible inoculated vs mock 72 hpi	-1.09486	Resistant inoculated vs mock 72 hpi	-1.64922
MtrunA17_Chr3g0110171	N/A	Putative CENP-V/GFA domain, Mss4-like superfamily protein	Susceptible inoculated vs mock 24 hpi	-2.79118	Resistant inoculated vs mock 72 hpi	-1.88663
MtrunA17_Chr7g0243431	N/A	Putative transcription factor AP2-EREBP family	Susceptible inoculated vs mock 24 hpi	-2.238	Resistant inoculated vs mock 24 hpi	-1.92482
MtrunA17_Chr1g0209531	N/A	Putative glycosyl transferase, family 14	Susceptible inoculated vs mock 72 hpi	1.73131	Resistant inoculated vs mock 48 hpi	-2.02131
MtrunA17_Chr1g0149481	MtnsLTP70	non-specific Lipid Transfer Protein	Susceptible inoculated vs mock 24 hpi	-1.39093	Resistant inoculated vs mock 72 hpi	-2.05966
MtrunA17_Chr1g0149481	MtnsLTP70	non-specific Lipid Transfer Protein	Susceptible inoculated vs mock 72 hpi	-1.46452	Resistant inoculated vs mock 72 hpi	-2.05966
MtrunA17_Chr4g0071481	N/A	Putative transferase, protein kinase RLK-Pelle-RLCK-VIIa-2 family	Susceptible inoculated vs mock 72 hpi	1.2016	Resistant inoculated vs mock 24 hpi	-2.22021
MtrunA17_Chr8g0386591	N/A	Putative tubby-like protein	Susceptible inoculated vs mock 72 hpi	-2.15449	Resistant inoculated vs mock 72 hpi	-2.24455
MtrunA17_Chr1g0163311	N/A	Putative SKP1/BTB/POZ domain superfamily, NPH3 domain, NPH3/RPT2-like family protein	Susceptible inoculated vs mock 72 hpi	-2.21888	Resistant inoculated vs mock 72 hpi	-2.32274
MtrunA17_Chr3g0138161	N/A	Putative bicarbonate transporter	Susceptible inoculated vs mock 24 hpi	1.75127	Resistant inoculated vs mock 48 hpi	-2.40229
MtrunA17_Chr4g0038671	N/A	Putative laccase	Susceptible inoculated vs mock 24 hpi	2.31612	Resistant inoculated vs mock 48 hpi	-2.40417
MtrunA17_Chr1g0188171	MtCML10	Calmodulin-like 10	Susceptible inoculated vs mock 24 hpi	1.52424	Resistant inoculated vs mock 48 hpi	-2.43414
MtrunA17_Chr1g0196661	N/A	Putative glutathione transferase	Susceptible inoculated vs mock 72 hpi	2.34696	Resistant inoculated vs mock 24 hpi	-2.57859
MtrunA17_Chr1g0196661	N/A	Putative glutathione transferase	Susceptible inoculated vs mock 24 hpi	-2.45694	Resistant inoculated vs mock 24 hpi	-2.57859
MtrunA17_Chr7g0265101	N/A	Putative trans-zeatin O-beta-D-glucosyltransferase	Susceptible inoculated vs mock 72 hpi	1.30466	Resistant inoculated vs mock 24 hpi	-3.17146
MtrunA17_Chr3g0121991	MtUGT75L6	Putative crocetin glucosyltransferase	Susceptible inoculated vs mock 72 hpi	3.17173	Resistant inoculated vs mock 24 hpi	-5.75886
MtrunA17_Chr3g0121991	MtUGT75L6	Putative crocetin glucosyltransferase	Susceptible inoculated vs mock 24 hpi	-3.75074	Resistant inoculated vs mock 24 hpi	-5.75886

## Sheet: Table S7
Table S7. Differentially expressed genes in QTL regions.
QTL	Comparison	Gene ID	Gene abbreviation	Function	log2FC
rnpm1	Susceptible inoculated vs mock 72 hpi	MtrunA17_Chr4g0008691	N/A	putative protein	5.08083
	Susceptible inoculated vs mock 72 hpi	MtrunA17_Chr4g0008731	N/A	putative protein	2.36122
	Susceptible inoculated vs mock 72 hpi	MtrunA17_Chr4g0008761	N/A	putative protein	2.32662
	Susceptible inoculated vs mock 72 hpi	MtrunA17_Chr4g0008721	N/A	putative protein	1.89698
	Susceptible inoculated vs mock 72 hpi	MtrunA17_Chr4g0008781	MtGSTU21-like	Putative glutathione transferase	1.80029
	Susceptible inoculated vs mock 72 hpi	MtrunA17_Chr4g0009531	MtAKR4C10-like	Putative aldo/keto reductase, aldo-keto reductase, NADP-dependent oxidoreductase	1.8
	Susceptible inoculated vs mock 72 hpi	MtrunA17_Chr4g0009431	N/A	Putative ATPase, AAA-type, core, P-loop containing nucleoside triphosphate hydrolase	-2.25612
	Susceptible inoculated vs mock 72 hpi	MtrunA17_Chr4g0009421	N/A	putative protein	-2.6001
	Susceptible inoculated vs mock 72 hpi	MtrunA17_Chr4g0009611	N/A	Putative NADP-dependent oxidoreductase domain superfamily	-3.14732
rnpm2	Susceptible inoculated vs mock 24 hpi	MtrunA17_Chr4g0064711	MtMGDG2-like	Putative monogalactosyldiacylglycerol synthase	1.2
	Susceptible inoculated vs mock 72 hpi	MtrunA17_Chr4g0065141	MtPP2C27-like	Putative protein-serine/threonine phosphatase transcription factor DBP family	1.11

## Sheet: Table S8
Table S8. Differentially expressed RLKs in the resistant and susceptible genotype.
Comparison	Gene ID	Function	log2FC
Resistant inoculated vs mock 24 hpi	MtrunA17_Chr4g0071481	Putative transferase, protein kinase RLK-Pelle-RLCK-VIIa-2 family	-2.22021
Resistant inoculated vs mock 48 hpi	MtrunA17_Chr8g0361341	Putative protein kinase RLK-Pelle-DLSV family	3.63258
Resistant inoculated vs mock 72 hpi	MtrunA17_Chr1g0149711	Putative protein kinase RLK-Pelle-RLCK-X family	2.99788
Resistant inoculated vs mock 72 hpi	MtrunA17_Chr1g0158251	Putative protein kinase RLK-Pelle-WAK family	1.53051
Resistant inoculated vs mock 72 hpi	MtrunA17_Chr1g0160761	Putative glycerophosphodiester phosphodiesterase, protein kinase RLK-Pelle-LRK10L-2 family	1.56027
Resistant inoculated vs mock 72 hpi	MtrunA17_Chr1g0161701	Putative protein kinase RLK-Pelle-LRR-IX family	1.75364
Resistant inoculated vs mock 72 hpi	MtrunA17_Chr4g0048711	Putative protein kinase RLK-Pelle-DLSV family	2.5043
Resistant inoculated vs mock 72 hpi	MtrunA17_Chr5g0436941	Putative protein kinase RLK-Pelle-LRR-XII-1 family	4.61709
Resistant inoculated vs mock 72 hpi	MtrunA17_Chr8g0358031	Putative protein kinase RLK-Pelle-DLSV family	1.60748
Resistant inoculated vs mock 72 hpi	MtrunA17_Chr8g0361341	Putative protein kinase RLK-Pelle-DLSV family	3.23211
Susceptible inoculated vs mock 24 hpi	MtrunA17_Chr1g0183231	Putative protein kinase RLK-Pelle-LRR-XI-1 family	3.05719
Susceptible inoculated vs mock 24 hpi	MtrunA17_Chr2g0277081	Putative protein kinase RLK-Pelle-LRR-XI-1 family	1.3167
Susceptible inoculated vs mock 24 hpi	MtrunA17_Chr2g0314871	Putative transferase, protein kinase RLK-Pelle-DLSV family	1.44352
Susceptible inoculated vs mock 24 hpi	MtrunA17_Chr2g0330471	Putative protein kinase RLK-Pelle-PERK-2 family	1.82255
Susceptible inoculated vs mock 24 hpi	MtrunA17_Chr2g0334191	Putative protein kinase RLK-Pelle-LRR-XI-1 family	2.49957
Susceptible inoculated vs mock 24 hpi	MtrunA17_Chr3g0128731	Putative protein kinase RLK-Pelle-LRR-VII-1 family	1.88141
Susceptible inoculated vs mock 24 hpi	MtrunA17_Chr4g0013491	Putative protein kinase RLK-Pelle-LRR-XII-1 family	-1.21142
Susceptible inoculated vs mock 24 hpi	MtrunA17_Chr4g0063251	Putative protein kinase RLK-Pelle-SD-2b family	2.92084
Susceptible inoculated vs mock 24 hpi	MtrunA17_Chr4g0073471	Putative protein kinase RLK-Pelle-LRR-II family	1.31677
Susceptible inoculated vs mock 24 hpi	MtrunA17_Chr5g0400681	Putative protein kinase RLK-Pelle-LRR-XI-1 family	1.99419
Susceptible inoculated vs mock 24 hpi	MtrunA17_Chr5g0406841	Putative transferase, protein kinase RLK-Pelle-RLCK-VIIa-2 family	2.83533
Susceptible inoculated vs mock 24 hpi	MtrunA17_Chr5g0440211	Putative protein kinase RLK-Pelle-LRR-XI-1 family	1.49968
Susceptible inoculated vs mock 24 hpi	MtrunA17_Chr7g0233091	Putative protein kinase RLK-Pelle-L-LEC family	2.91328
Susceptible inoculated vs mock 24 hpi	MtrunA17_Chr8g0357991	Putative protein kinase RLK-Pelle-DLSV family	1.44489
Susceptible inoculated vs mock 24 hpi	MtrunA17_Chr8g0379931	Putative protein kinase RLK-Pelle-DLSV family	1.26345
Susceptible inoculated vs mock 24 hpi	MtrunA17_Chr8g0385051	Putative transferase, protein kinase RLK-Pelle-LRR-II family	1.67682
Susceptible inoculated vs mock 48 hpi	MtrunA17_Chr8g0354431	Putative protein kinase RLK-Pelle-DLSV family	5.11592
Susceptible inoculated vs mock 72 hpi	MtrunA17_Chr1g0154311	Putative protein kinase RLK-Pelle-DLSV family	4.40556
Susceptible inoculated vs mock 72 hpi	MtrunA17_Chr1g0154351	Putative protein kinase RLK-Pelle-DLSV family	5.49574
Susceptible inoculated vs mock 72 hpi	MtrunA17_Chr1g0157781	Putative glycerophosphodiester phosphodiesterase, protein kinase RLK-Pelle-LRK10L-2 family	3.61366
Susceptible inoculated vs mock 72 hpi	MtrunA17_Chr1g0157861	Putative glycerophosphodiester phosphodiesterase, protein kinase RLK-Pelle-LRK10L-2 family	1.06324
Susceptible inoculated vs mock 72 hpi	MtrunA17_Chr1g0157871	Putative glycerophosphodiester phosphodiesterase, protein kinase RLK-Pelle-LRK10L-2 family	1.27082
Susceptible inoculated vs mock 72 hpi	MtrunA17_Chr1g0157881	Putative glycerophosphodiester phosphodiesterase, protein kinase RLK-Pelle-LRK10L-2 family	4.51267
Susceptible inoculated vs mock 72 hpi	MtrunA17_Chr1g0157901	Putative glycerophosphodiester phosphodiesterase, protein kinase RLK-Pelle-LRK10L-2 family	1.77935
Susceptible inoculated vs mock 72 hpi	MtrunA17_Chr1g0157911	Putative glycerophosphodiester phosphodiesterase, protein kinase RLK-Pelle-LRK10L-2 family	2.48448
Susceptible inoculated vs mock 72 hpi	MtrunA17_Chr1g0157931	Putative glycerophosphodiester phosphodiesterase, protein kinase RLK-Pelle-LRK10L-2 family	4.91872
Susceptible inoculated vs mock 72 hpi	MtrunA17_Chr1g0157941	Putative glycerophosphodiester phosphodiesterase, protein kinase RLK-Pelle-LRK10L-2 family	9.52627
Susceptible inoculated vs mock 72 hpi	MtrunA17_Chr1g0158231	Putative protein kinase RLK-Pelle-WAK family	8.77957
Susceptible inoculated vs mock 72 hpi	MtrunA17_Chr1g0158251	Putative protein kinase RLK-Pelle-WAK family	1.44573
Susceptible inoculated vs mock 72 hpi	MtrunA17_Chr1g0158531	Putative glycerophosphodiester phosphodiesterase, protein kinase RLK-Pelle-LRK10L-2 family	1.72058
Susceptible inoculated vs mock 72 hpi	MtrunA17_Chr1g0158631	Putative glycerophosphodiester phosphodiesterase, protein kinase RLK-Pelle-LRK10L-2 family	6.21541
Susceptible inoculated vs mock 72 hpi	MtrunA17_Chr1g0160561	Putative glycerophosphodiester phosphodiesterase, protein kinase RLK-Pelle-LRK10L-2 family	2.77199
Susceptible inoculated vs mock 72 hpi	MtrunA17_Chr1g0160681	Putative glycerophosphodiester phosphodiesterase, protein kinase RLK-Pelle-LRK10L-2 family	1.29547
Susceptible inoculated vs mock 72 hpi	MtrunA17_Chr1g0160711	Putative glycerophosphodiester phosphodiesterase, protein kinase RLK-Pelle-LRK10L-2 family	1.76949
Susceptible inoculated vs mock 72 hpi	MtrunA17_Chr1g0161711	Putative transferase, protein kinase RLK-Pelle-LRR-IX family	1.90145
Susceptible inoculated vs mock 72 hpi	MtrunA17_Chr1g0165901	Putative protein kinase RLK-Pelle-LRR-XI-1 family	-2.08829
Susceptible inoculated vs mock 72 hpi	MtrunA17_Chr1g0175451	Putative protein kinase RLK-Pelle-L-LEC family	6.27922
Susceptible inoculated vs mock 72 hpi	MtrunA17_Chr1g0197051	Putative protein kinase RLK-Pelle-LRR-XI-1 family	1.35744
Susceptible inoculated vs mock 72 hpi	MtrunA17_Chr1g0204331	Putative protein kinase RLK-Pelle-RLCK-XI family	1.33817
Susceptible inoculated vs mock 72 hpi	MtrunA17_Chr1g0206531	Putative protein kinase RLK-Pelle-DLSV family	2.78124
Susceptible inoculated vs mock 72 hpi	MtrunA17_Chr1g0206561	Putative protein kinase RLK-Pelle-DLSV family	2.99882
Susceptible inoculated vs mock 72 hpi	MtrunA17_Chr1g0209431	Putative transferase, protein kinase RLK-Pelle-WAK-LRK10L-1 family	3.11735
Susceptible inoculated vs mock 72 hpi	MtrunA17_Chr1g0209511	Putative glycerophosphodiester phosphodiesterase, protein kinase RLK-Pelle-LRK10L-2 family	1.69295
Susceptible inoculated vs mock 72 hpi	MtrunA17_Chr2g0278851	Putative transferase, protein kinase RLK-Pelle-LRR-II family	-1.44918
Susceptible inoculated vs mock 72 hpi	MtrunA17_Chr2g0278871	Putative transferase, protein kinase RLK-Pelle-LRR-II family	1.379
Susceptible inoculated vs mock 72 hpi	MtrunA17_Chr2g0280191	Putative protein kinase RLK-Pelle-LRR-XI-1 family	1.67547
Susceptible inoculated vs mock 72 hpi	MtrunA17_Chr2g0280711	Putative protein kinase RLK-Pelle-DLSV family	2.4892
Susceptible inoculated vs mock 72 hpi	MtrunA17_Chr2g0280751	Putative protein kinase RLK-Pelle-DLSV family	3.29915
Susceptible inoculated vs mock 72 hpi	MtrunA17_Chr2g0280791	Putative protein kinase RLK-Pelle-DLSV family	4.63126
Susceptible inoculated vs mock 72 hpi	MtrunA17_Chr2g0282271	Putative protein kinase RLK-Pelle-L-LEC family	1.02731
Susceptible inoculated vs mock 72 hpi	MtrunA17_Chr2g0284101	Putative protein kinase RLK-Pelle-LRR-II family	2.19346
Susceptible inoculated vs mock 72 hpi	MtrunA17_Chr2g0284121	Putative protein kinase RLK-Pelle-LRR-XII-1 family	5.54687
Susceptible inoculated vs mock 72 hpi	MtrunA17_Chr2g0291501	Putative protein kinase RLK-Pelle-LRR-VIII-1 family	3.3283
Susceptible inoculated vs mock 72 hpi	MtrunA17_Chr2g0292521	Putative protein kinase RLK-Pelle-LRR-III family	-2.4191
Susceptible inoculated vs mock 72 hpi	MtrunA17_Chr2g0293071	Putative protein kinase RLK-Pelle-WAK family	6.15307
Susceptible inoculated vs mock 72 hpi	MtrunA17_Chr2g0293081	Putative protein kinase RLK-Pelle-WAK family	6.43171
Susceptible inoculated vs mock 72 hpi	MtrunA17_Chr2g0297941	Putative protein kinase RLK-Pelle-RLCK-Os family	2.99751
Susceptible inoculated vs mock 72 hpi	MtrunA17_Chr2g0297951	Putative protein kinase RLK-Pelle-RLCK-Os family	1.01293
Susceptible inoculated vs mock 72 hpi	MtrunA17_Chr2g0300711	Putative protein kinase RLK-Pelle-RLCK-VIIa-2 family	3.69538
Susceptible inoculated vs mock 72 hpi	MtrunA17_Chr2g0311521	Putative protein kinase RLK-Pelle-SD-2b family	1.6804
Susceptible inoculated vs mock 72 hpi	MtrunA17_Chr2g0312561	Putative protein kinase RLK-Pelle-DLSV family	5.71737
Susceptible inoculated vs mock 72 hpi	MtrunA17_Chr2g0314611	Putative protein kinase RLK-Pelle-SD-2b family	5.04023
Susceptible inoculated vs mock 72 hpi	MtrunA17_Chr2g0318811	Putative protein kinase RLK-Pelle-DLSV family	1.17611
Susceptible inoculated vs mock 72 hpi	MtrunA17_Chr2g0318831	Putative protein kinase RLK-Pelle-DLSV family	2.12884
Susceptible inoculated vs mock 72 hpi	MtrunA17_Chr2g0318841	Putative protein kinase RLK-Pelle-DLSV family	1.73883
Susceptible inoculated vs mock 72 hpi	MtrunA17_Chr2g0324171	Putative protein kinase RLK-Pelle-L-LEC family	5.50874
Susceptible inoculated vs mock 72 hpi	MtrunA17_Chr2g0324481	Putative protein kinase RLK-Pelle-L-LEC family	1.22649
Susceptible inoculated vs mock 72 hpi	MtrunA17_Chr2g0326901	Putative protein kinase RLK-Pelle-RLCK-XVI family	2.32287
Susceptible inoculated vs mock 72 hpi	MtrunA17_Chr2g0327101	Putative protein kinase RLK-Pelle-LysM family	1.60493
Susceptible inoculated vs mock 72 hpi	MtrunA17_Chr2g0330591	Putative transferase, protein kinase RLK-Pelle-LRR-I-1 family	5.76469
Susceptible inoculated vs mock 72 hpi	MtrunA17_Chr3g0078541	Putative protein kinase RLK-Pelle-DLSV family	8.26615
Susceptible inoculated vs mock 72 hpi	MtrunA17_Chr3g0078551	Putative protein kinase RLK-Pelle-DLSV family	5.64049
Susceptible inoculated vs mock 72 hpi	MtrunA17_Chr3g0079661	Putative protein kinase RLK-Pelle-LRR-Xb-1 family	1.16449
Susceptible inoculated vs mock 72 hpi	MtrunA17_Chr3g0081031	Putative protein kinase RLK-Pelle-DLSV family	8.18737
Susceptible inoculated vs mock 72 hpi	MtrunA17_Chr3g0084441	Putative protein kinase RLK-Pelle-DLSV family	3.29894
Susceptible inoculated vs mock 72 hpi	MtrunA17_Chr3g0091461	Putative protein kinase RLK-Pelle-LRR-Xb-2 family	2.31979
Susceptible inoculated vs mock 72 hpi	MtrunA17_Chr3g0093381	Putative protein kinase RLK-Pelle-RLCK-VIIa-2 family	1.01195
Susceptible inoculated vs mock 72 hpi	MtrunA17_Chr3g0102901	Putative protein kinase RLK-Pelle-LRR-XI-1 family	-1.10706
Susceptible inoculated vs mock 72 hpi	MtrunA17_Chr3g0105841	Putative protein kinase RLK-Pelle-LRR-VI-2 family	7.5615
Susceptible inoculated vs mock 72 hpi	MtrunA17_Chr3g0106141	Putative protein kinase RLK-Pelle-SD-2b family	5.1717
Susceptible inoculated vs mock 72 hpi	MtrunA17_Chr3g0106151	Putative protein kinase RLK-Pelle-SD-2b family	5.7917
Susceptible inoculated vs mock 72 hpi	MtrunA17_Chr3g0106221	Putative protein kinase RLK-Pelle-SD-2b family	3.70682
Susceptible inoculated vs mock 72 hpi	MtrunA17_Chr3g0112391	Putative protein kinase RLK-Pelle-WAK-LRK10L-1 family	4.18916
Susceptible inoculated vs mock 72 hpi	MtrunA17_Chr3g0113601	Putative protein kinase RLK-Pelle-CR4L family	2.03805
Susceptible inoculated vs mock 72 hpi	MtrunA17_Chr3g0114851	Putative protein kinase RLK-Pelle-SD-2b family	3.76621
Susceptible inoculated vs mock 72 hpi	MtrunA17_Chr3g0119351	Putative protein kinase RLK-Pelle-LysM family	-1.0992
Susceptible inoculated vs mock 72 hpi	MtrunA17_Chr3g0125451	Putative protein kinase RLK-Pelle-WAK family	8.44841
Susceptible inoculated vs mock 72 hpi	MtrunA17_Chr3g0126271	Putative protein kinase RLK-Pelle-LRR-III family	1.72156
Susceptible inoculated vs mock 72 hpi	MtrunA17_Chr3g0127701	Putative protein kinase RLK-Pelle-LRR-XII-1 family	4.22199
Susceptible inoculated vs mock 72 hpi	MtrunA17_Chr3g0130501	Putative protein kinase RLK-Pelle-RLCK-VIIa-2 family	-1.27987
Susceptible inoculated vs mock 72 hpi	MtrunA17_Chr3g0140551	Putative protein kinase RLK-Pelle-LRR-XI-1 family	1.96535
Susceptible inoculated vs mock 72 hpi	MtrunA17_Chr4g0013491	Putative protein kinase RLK-Pelle-LRR-XII-1 family	-2.19891
Susceptible inoculated vs mock 72 hpi	MtrunA17_Chr4g0017251	Putative protein kinase RLK-Pelle-LRR-XI-1 family	-1.54526
Susceptible inoculated vs mock 72 hpi	MtrunA17_Chr4g0019041	Putative protein kinase RLK-Pelle-LRR-XI-1 family	3.32913
Susceptible inoculated vs mock 72 hpi	MtrunA17_Chr4g0023071	Putative protein kinase RLK-Pelle-SD-2b family	1.98417
Susceptible inoculated vs mock 72 hpi	MtrunA17_Chr4g0037561	Putative protein kinase RLK-Pelle-LRR-III family	-1.02435
Susceptible inoculated vs mock 72 hpi	MtrunA17_Chr4g0048711	Putative protein kinase RLK-Pelle-DLSV family	2.52773
Susceptible inoculated vs mock 72 hpi	MtrunA17_Chr4g0048791	Putative protein kinase RLK-Pelle-DLSV family	1.27836
Susceptible inoculated vs mock 72 hpi	MtrunA17_Chr4g0049551	Putative protein kinase RLK-Pelle-L-LEC family	-1.12996
Susceptible inoculated vs mock 72 hpi	MtrunA17_Chr4g0054521	Putative protein kinase RLK-Pelle-LRR-XI-1 family	-2.5263
Susceptible inoculated vs mock 72 hpi	MtrunA17_Chr4g0055301	Putative protein kinase RLK-Pelle-RLCK-VIIa-2 family	1.3958
Susceptible inoculated vs mock 72 hpi	MtrunA17_Chr4g0061201	Putative transferase, protein kinase RLK-Pelle-LRR-Xb-2 family	3.39418
Susceptible inoculated vs mock 72 hpi	MtrunA17_Chr4g0063251	Putative protein kinase RLK-Pelle-SD-2b family	2.2269
Susceptible inoculated vs mock 72 hpi	MtrunA17_Chr4g0065561	Putative protein kinase RLK-Pelle-DLSV family	1.40603
Susceptible inoculated vs mock 72 hpi	MtrunA17_Chr4g0071481	Putative transferase, protein kinase RLK-Pelle-RLCK-VIIa-2 family	1.2016
Susceptible inoculated vs mock 72 hpi	MtrunA17_Chr5g0393981	Putative protein kinase RLK-Pelle-DLSV family	6.41679
Susceptible inoculated vs mock 72 hpi	MtrunA17_Chr5g0394001	Putative protein kinase RLK-Pelle-DLSV family	1.19923
Susceptible inoculated vs mock 72 hpi	MtrunA17_Chr5g0394011	Putative protein kinase RLK-Pelle-DLSV family	8.35739
Susceptible inoculated vs mock 72 hpi	MtrunA17_Chr5g0394021	Putative protein kinase RLK-Pelle-DLSV family	7.14402
Susceptible inoculated vs mock 72 hpi	MtrunA17_Chr5g0394381	Putative protein kinase RLK-Pelle-SD-2b family	3.34136
Susceptible inoculated vs mock 72 hpi	MtrunA17_Chr5g0396941	Putative protein kinase RLK-Pelle-LRR-III family	-5.10666
Susceptible inoculated vs mock 72 hpi	MtrunA17_Chr5g0402071	Putative protein kinase RLK-Pelle-RLCK-V family	-1.15199
Susceptible inoculated vs mock 72 hpi	MtrunA17_Chr5g0405191	Putative protein kinase RLK-Pelle-LRR-VII-3 family	-1.84506
Susceptible inoculated vs mock 72 hpi	MtrunA17_Chr5g0408581	Putative protein kinase RLK-Pelle-LRR-XII-1 family	-1.25436
Susceptible inoculated vs mock 72 hpi	MtrunA17_Chr5g0419221	Putative protein kinase RLK-Pelle-LRR-XII-1 family	1.90892
Susceptible inoculated vs mock 72 hpi	MtrunA17_Chr5g0426941	Putative protein kinase RLK-Pelle-DLSV family	6.59191
Susceptible inoculated vs mock 72 hpi	MtrunA17_Chr5g0435211	Putative transferase, protein kinase RLK-Pelle-RLCK-VIIa-2 family	1.04209
Susceptible inoculated vs mock 72 hpi	MtrunA17_Chr5g0440211	Putative protein kinase RLK-Pelle-LRR-XI-1 family	-1.25383
Susceptible inoculated vs mock 72 hpi	MtrunA17_Chr5g0441021	Putative protein kinase RLK-Pelle-RLCK-VIIa-2 family	1.56408
Susceptible inoculated vs mock 72 hpi	MtrunA17_Chr5g0448661	Putative transferase, protein kinase RLK-Pelle-RLCK-VIIa-2 family	1.22281
Susceptible inoculated vs mock 72 hpi	MtrunA17_Chr6g0459201	Putative protein kinase RLK-Pelle-LRR-VI-1 family	-1.38607
Susceptible inoculated vs mock 72 hpi	MtrunA17_Chr6g0460961	Putative protein kinase RLK-Pelle-LRR-VI-1 family	-1.22494
Susceptible inoculated vs mock 72 hpi	MtrunA17_Chr6g0467711	Putative glycerophosphodiester phosphodiesterase, protein kinase RLK-Pelle-LRK10L-2 family	6.46162
Susceptible inoculated vs mock 72 hpi	MtrunA17_Chr6g0483851	Putative glycerophosphodiester phosphodiesterase, protein kinase RLK-Pelle-LRK10L-2 family	2.29152
Susceptible inoculated vs mock 72 hpi	MtrunA17_Chr6g0484051	Putative glycerophosphodiester phosphodiesterase, protein kinase RLK-Pelle-LRK10L-2 family	2.12523
Susceptible inoculated vs mock 72 hpi	MtrunA17_Chr6g0484071	Putative glycerophosphodiester phosphodiesterase, protein kinase RLK-Pelle-LRK10L-2 family	4.72529
Susceptible inoculated vs mock 72 hpi	MtrunA17_Chr6g0487031	Putative protein kinase RLK-Pelle-LRR-XI-1 family	5.04121
Susceptible inoculated vs mock 72 hpi	MtrunA17_Chr6g0487061	Putative protein kinase RLK-Pelle-LRR-XI-1 family	1.39162
Susceptible inoculated vs mock 72 hpi	MtrunA17_Chr6g0487571	Putative protein kinase RLK-Pelle-LRR-I-1 family	1.05758
Susceptible inoculated vs mock 72 hpi	MtrunA17_Chr7g0219681	Putative protein kinase RLK-Pelle-CrRLK1L-1 family	3.39216
Susceptible inoculated vs mock 72 hpi	MtrunA17_Chr7g0219721	Putative protein kinase RLK-Pelle-CrRLK1L-1 family	-2.12825
Susceptible inoculated vs mock 72 hpi	MtrunA17_Chr7g0220741	Putative protein kinase RLK-Pelle-LRR-II family	-1.23396
Susceptible inoculated vs mock 72 hpi	MtrunA17_Chr7g0232421	Putative glycerophosphodiester phosphodiesterase, protein kinase RLK-Pelle-LRK10L-2 family	2.0348
Susceptible inoculated vs mock 72 hpi	MtrunA17_Chr7g0236231	Putative protein kinase RLK-Pelle-DLSV family	3.74987
Susceptible inoculated vs mock 72 hpi	MtrunA17_Chr7g0239221	Putative protein kinase RLK-Pelle-L-LEC family	2.33982
Susceptible inoculated vs mock 72 hpi	MtrunA17_Chr7g0239321	Putative protein kinase RLK-Pelle-L-LEC family	2.65819
Susceptible inoculated vs mock 72 hpi	MtrunA17_Chr7g0239381	Putative protein kinase RLK-Pelle-L-LEC family	1.84225
Susceptible inoculated vs mock 72 hpi	MtrunA17_Chr7g0248491	Putative protein kinase RLK-Pelle-RLCK-V family	-1.13113
Susceptible inoculated vs mock 72 hpi	MtrunA17_Chr7g0251071	Putative glycerophosphodiester phosphodiesterase, protein kinase RLK-Pelle-LRK10L-2 family	2.83117
Susceptible inoculated vs mock 72 hpi	MtrunA17_Chr7g0251101	Putative glycerophosphodiester phosphodiesterase, protein kinase RLK-Pelle-LRK10L-2 family	4.44309
Susceptible inoculated vs mock 72 hpi	MtrunA17_Chr7g0251121	Putative protein kinase RLK-Pelle-WAK-LRK10L-1 family	3.60193
Susceptible inoculated vs mock 72 hpi	MtrunA17_Chr7g0252321	Putative protein kinase RLK-Pelle-RLCK-IXa family	-3.15336
Susceptible inoculated vs mock 72 hpi	MtrunA17_Chr7g0257821	Putative protein kinase RLK-Pelle-L-LEC family	-1.06866
Susceptible inoculated vs mock 72 hpi	MtrunA17_Chr7g0259211	Putative protein kinase RLK-Pelle-RKF3 family	1.41845
Susceptible inoculated vs mock 72 hpi	MtrunA17_Chr7g0261331	Putative protein kinase RLK-Pelle-LRR-XI-1 family	2.65839
Susceptible inoculated vs mock 72 hpi	MtrunA17_Chr7g0262521	Putative protein kinase RLK-Pelle-Extensin family	-1.18748
Susceptible inoculated vs mock 72 hpi	MtrunA17_Chr7g0276571	Putative protein kinase RLK-Pelle-LRR-V family	-1.64399
Susceptible inoculated vs mock 72 hpi	MtrunA17_Chr8g0336581	Putative protein kinase RLK-Pelle-RLCK-VIIa-2 family	1.09316
Susceptible inoculated vs mock 72 hpi	MtrunA17_Chr8g0340091	Putative protein kinase RLK-Pelle-DLSV family	1.64162
Susceptible inoculated vs mock 72 hpi	MtrunA17_Chr8g0341101	Putative transferase, protein kinase RLK-Pelle-LRR-I-1 family	-1.09831
Susceptible inoculated vs mock 72 hpi	MtrunA17_Chr8g0341881	Putative protein kinase RLK-Pelle-PERK-2 family	-1.0331
Susceptible inoculated vs mock 72 hpi	MtrunA17_Chr8g0348451	Putative protein kinase RLK-Pelle-RLCK-V family	-1.79772
Susceptible inoculated vs mock 72 hpi	MtrunA17_Chr8g0354421	Putative protein kinase RLK-Pelle-DLSV family	3.31066
Susceptible inoculated vs mock 72 hpi	MtrunA17_Chr8g0354431	Putative protein kinase RLK-Pelle-DLSV family	7.33558
Susceptible inoculated vs mock 72 hpi	MtrunA17_Chr8g0354441	Putative protein kinase RLK-Pelle-DLSV family	6.02069
Susceptible inoculated vs mock 72 hpi	MtrunA17_Chr8g0357801	Putative protein kinase RLK-Pelle-DLSV family	-3.51864
Susceptible inoculated vs mock 72 hpi	MtrunA17_Chr8g0360851	Putative protein kinase RLK-Pelle-LRR-XII-1 family	2.6448
Susceptible inoculated vs mock 72 hpi	MtrunA17_Chr8g0361261	Putative protein kinase RLK-Pelle-DLSV family	3.70431
Susceptible inoculated vs mock 72 hpi	MtrunA17_Chr8g0361301	Putative protein kinase RLK-Pelle-DLSV family	1.63225
Susceptible inoculated vs mock 72 hpi	MtrunA17_Chr8g0361441	Putative protein kinase RLK-Pelle-DLSV family	5.90859
Susceptible inoculated vs mock 72 hpi	MtrunA17_Chr8g0369211	Putative protein kinase RLK-Pelle-LRR-VIII-1 family	-1.24251
Susceptible inoculated vs mock 72 hpi	MtrunA17_Chr8g0369231	Putative protein kinase RLK-Pelle-LRR-VIII-1 family	-2.06257
Susceptible inoculated vs mock 72 hpi	MtrunA17_Chr8g0370461	Putative transferase, protein kinase RLK-Pelle-RLCK-VIIa-2 family	1.14194
Susceptible inoculated vs mock 72 hpi	MtrunA17_Chr8g0376061	Putative protein kinase RLK-Pelle-WAK-LRK10L-1 family	6.41066
Susceptible inoculated vs mock 72 hpi	MtrunA17_Chr8g0387791	Putative protein kinase RLK-Pelle-LRR-III family	-1.33227
Susceptible inoculated vs mock 72 hpi	MtrunA17_Chr8g0391231	Putative glycerophosphodiester phosphodiesterase, protein kinase RLK-Pelle-LRK10L-2 family	2.92704

## Sheet: Table S9
Table S9. Differentially expressed NLRs in the resistant and susceptible genotype.
Comparison	Gene ID	Function	log2FC
Resistant inoculated vs mock 48 hpi	MtrunA17_Chr6g0471941	Putative disease resistance protein	-1.32188
Resistant inoculated vs mock 72 hpi	MtrunA17_Chr8g0392521	Putative disease resistance protein	6.25435
Resistant inoculated vs mock 72 hpi	MtrunA17_Chr6g0480181	Putative disease resistance protein	3.57034
Resistant inoculated vs mock 72 hpi	MtrunA17_Chr3g0081391	Putative disease resistance protein	-4.23934
Susceptible inoculated vs mock 24 hpi	MtrunA17_Chr7g0221061	Putative disease resistance protein	4.05834
Susceptible inoculated vs mock 24 hpi	MtrunA17_Chr3g0089431	Putative disease resistance protein	3.48342
Susceptible inoculated vs mock 24 hpi	MtrunA17_Chr4g0005731	Putative disease resistance protein	3.46456
Susceptible inoculated vs mock 24 hpi	MtrunA17_Chr7g0244231	Putative disease resistance protein	2.53634
Susceptible inoculated vs mock 24 hpi	MtrunA17_Chr6g0480321	Putative disease resistance protein	2.35804
Susceptible inoculated vs mock 24 hpi	MtrunA17_Chr6g0486271	Putative disease resistance protein	2.33069
Susceptible inoculated vs mock 24 hpi	MtrunA17_Chr6g0480981	Putative disease resistance protein	2.28922
Susceptible inoculated vs mock 24 hpi	MtrunA17_Chr3g0092241	Putative disease resistance protein	2.27813
Susceptible inoculated vs mock 24 hpi	MtrunA17_Chr6g0481001	Putative disease resistance protein	1.91011
Susceptible inoculated vs mock 24 hpi	MtrunA17_Chr3g0085561	Putative disease resistance protein	1.8407
Susceptible inoculated vs mock 24 hpi	MtrunA17_Chr6g0479671	Putative disease resistance protein	1.84059
Susceptible inoculated vs mock 24 hpi	MtrunA17_Chr6g0485991	Putative disease resistance protein	1.77277
Susceptible inoculated vs mock 24 hpi	MtrunA17_Chr1g0159111	Putative disease resistance protein	1.70032
Susceptible inoculated vs mock 24 hpi	MtrunA17_Chr6g0454951	Putative disease resistance protein	1.58984
Susceptible inoculated vs mock 24 hpi	MtrunA17_Chr2g0300251	Putative disease resistance protein	1.55156
Susceptible inoculated vs mock 24 hpi	MtrunA17_Chr3g0081371	Putative disease resistance protein	1.50443
Susceptible inoculated vs mock 24 hpi	MtrunA17_Chr3g0089991	Putative disease resistance protein	1.16036
Susceptible inoculated vs mock 24 hpi	MtrunA17_Chr8g0374491	Putative disease resistance protein, RPW8	-2.29174
Susceptible inoculated vs mock 72 hpi	MtrunA17_Chr6g0454861	Putative disease resistance protein	5.4858
Susceptible inoculated vs mock 72 hpi	MtrunA17_Chr8g0343661	Putative disease resistance protein	5.38923
Susceptible inoculated vs mock 72 hpi	MtrunA17_Chr8g0342771	Putative disease resistance protein	5.35796
Susceptible inoculated vs mock 72 hpi	MtrunA17_Chr4g0005331	Putative disease resistance protein	4.78061
Susceptible inoculated vs mock 72 hpi	MtrunA17_Chr3g0084351	Putative disease resistance protein	4.15302
Susceptible inoculated vs mock 72 hpi	MtrunA17_Chr5g0433201	Non-race specific disease resistance protein 1	3.58956
Susceptible inoculated vs mock 72 hpi	MtrunA17_Chr6g0486221	Putative disease resistance protein	3.53441
Susceptible inoculated vs mock 72 hpi	MtrunA17_Chr6g0480971	Putative disease resistance protein	3.48705
Susceptible inoculated vs mock 72 hpi	MtrunA17_Chr6g0486311	Putative disease resistance protein	3.0527
Susceptible inoculated vs mock 72 hpi	MtrunA17_Chr3g0084361	Putative disease resistance protein	3.0397
Susceptible inoculated vs mock 72 hpi	MtrunA17_Chr8g0374531	Putative disease resistance protein, RPW8	2.59491
Susceptible inoculated vs mock 72 hpi	MtrunA17_Chr6g0454871	Putative disease resistance protein	2.50533
Susceptible inoculated vs mock 72 hpi	MtrunA17_Chr8g0352831	Putative disease resistance protein	2.33733
Susceptible inoculated vs mock 72 hpi	MtrunA17_Chr6g0480981	Putative disease resistance protein	1.9888
Susceptible inoculated vs mock 72 hpi	MtrunA17_Chr8g0374471	Putative disease resistance protein, RPW8	1.79515
Susceptible inoculated vs mock 72 hpi	MtrunA17_Chr3g0081361	Putative disease resistance protein	1.56344
Susceptible inoculated vs mock 72 hpi	MtrunA17_Chr4g0025811	Putative disease resistance protein	1.45933
Susceptible inoculated vs mock 72 hpi	MtrunA17_Chr6g0481251	Putative disease resistance protein	1.4473
Susceptible inoculated vs mock 72 hpi	MtrunA17_Chr6g0479671	Putative disease resistance protein	1.40754
Susceptible inoculated vs mock 72 hpi	MtrunA17_Chr3g0089871	Putative disease resistance protein	1.38898
Susceptible inoculated vs mock 72 hpi	MtrunA17_Chr3g0081341	Putative disease resistance protein	1.15719
Susceptible inoculated vs mock 72 hpi	MtrunA17_Chr6g0484161	Putative disease resistance protein	1.11309
Susceptible inoculated vs mock 72 hpi	MtrunA17_Chr6g0455161	Putative disease resistance protein	-1.01993
Susceptible inoculated vs mock 72 hpi	MtrunA17_Chr4g0010221	Putative disease resistance protein	-1.04106
Susceptible inoculated vs mock 72 hpi	MtrunA17_Chr4g0010261	Putative disease resistance protein	-1.04219
Susceptible inoculated vs mock 72 hpi	MtrunA17_Chr3g0084971	Putative disease resistance protein	-1.06599
Susceptible inoculated vs mock 72 hpi	MtrunA17_Chr4g0041931	Putative disease resistance protein	-1.09854
Susceptible inoculated vs mock 72 hpi	MtrunA17_Chr6g0482141	Putative disease resistance protein	-1.10943
Susceptible inoculated vs mock 72 hpi	MtrunA17_Chr6g0480321	Putative disease resistance protein	-1.13442
Susceptible inoculated vs mock 72 hpi	MtrunA17_Chr3g0083641	Putative disease resistance protein	-1.13798
Susceptible inoculated vs mock 72 hpi	MtrunA17_Chr1g0153511	Putative disease resistance protein	-1.19392
Susceptible inoculated vs mock 72 hpi	MtrunA17_Chr3g0085541	Putative disease resistance protein	-1.29156
Susceptible inoculated vs mock 72 hpi	MtrunA17_Chr3g0089471	Putative disease resistance protein	-1.2949
Susceptible inoculated vs mock 72 hpi	MtrunA17_Chr6g0455211	Putative disease resistance protein	-1.32139
Susceptible inoculated vs mock 72 hpi	MtrunA17_Chr7g0234891	Putative disease resistance protein	-1.45908
Susceptible inoculated vs mock 72 hpi	MtrunA17_Chr7g0221171	Putative disease resistance protein	-1.47343
Susceptible inoculated vs mock 72 hpi	MtrunA17_Chr3g0086151	Putative disease resistance protein	-1.52065
Susceptible inoculated vs mock 72 hpi	MtrunA17_Chr3g0082351	Putative disease resistance protein	-1.68715
Susceptible inoculated vs mock 72 hpi	MtrunA17_Chr6g0472561	Putative disease resistance protein	-1.74549
Susceptible inoculated vs mock 72 hpi	MtrunA17_Chr6g0481231	Putative disease resistance protein	-1.76032
Susceptible inoculated vs mock 72 hpi	MtrunA17_Chr4g0041941	Putative disease resistance protein	-1.8431
Susceptible inoculated vs mock 72 hpi	MtrunA17_Chr3g0089421	Putative disease resistance protein	-1.89414
Susceptible inoculated vs mock 72 hpi	MtrunA17_Chr3g0086161	Putative disease resistance protein	-1.94801
Susceptible inoculated vs mock 72 hpi	MtrunA17_Chr8g0338821	Putative disease resistance protein	-2.01476
Susceptible inoculated vs mock 72 hpi	MtrunA17_Chr3g0085451	Putative disease resistance protein	-2.04655
Susceptible inoculated vs mock 72 hpi	MtrunA17_Chr5g0413821	Putative disease resistance protein	-2.45161
Susceptible inoculated vs mock 72 hpi	MtrunA17_Chr5g0446611	Putative disease resistance protein	-2.83699
Susceptible inoculated vs mock 72 hpi	MtrunA17_Chr6g0470021	Putative disease resistance protein	-4.46177
Susceptible inoculated vs mock 72 hpi	MtrunA17_Chr1g0197191	Putative disease resistance protein	-4.95946
Susceptible inoculated vs mock 72 hpi	MtrunA17_Chr5g0417301	Putative disease resistance protein	-5.18365
